# Supplementary material for: HPV8 Reverses the Transcriptional Output in Lrig1 Positive Cells to Drive Skin Tumorigenesis
Source: Cancers (Basel). 2022 Mar 25;14(7):1662. doi: 10.3390/cancers14071662 (PMC8997052; doi:10.3390/cancers14071662)
Supplement: Supplementary file 1 [file cancers-14-01662-s001.zip]

Archive with 12 entries (10 files):
- cancers-1619580-supplementary/
- cancers-1619580-supplementary/Suppl. Figure S1 Upregulated genes PPIs.png
- cancers-1619580-supplementary/Suppl. Figure S1 Upregulated genes PPIs.svg
- cancers-1619580-supplementary/Suppl. Figure S2 Downregulated genes PPI.svg
- cancers-1619580-supplementary/Syed, Supplementary Table S1.xls
- cancers-1619580-supplementary/Syed, Supplementary Table S2.xlsx
- cancers-1619580-supplementary/__MACOSX/
- cancers-1619580-supplementary/__MACOSX/._Suppl. Figure 1 Upregulated genes PPIs.png
- cancers-1619580-supplementary/__MACOSX/._Suppl. Figure 1 Upregulated genes PPIs.svg
- cancers-1619580-supplementary/__MACOSX/._Suppl. Figure 2 Downregulated genes PPI.svg
- cancers-1619580-supplementary/__MACOSX/._Syed, Supplementary table 1.xls
- cancers-1619580-supplementary/__MACOSX/._Syed, Supplementary table 2.xlsx
