# Supplementary material for: HPV8 Reverses the Transcriptional Output in Lrig1 Positive Cells to Drive Skin Tumorigenesis
Source: Cancers (Basel). 2022 Mar 25;14(7):1662. doi: 10.3390/cancers14071662 (PMC8997052; doi:10.3390/cancers14071662)
Supplement: Supplementary file 1 [file cancers-14-01662-s001.zip › cancers-1619580-supplementary/Syed, Supplementary Table S1.xls]

## Sheet: DEGs in K14-HPV8-CER skin tumor
	Supplementary Table S1: List of DEGs found in skin tumors of K14-HPV8-CER mice vs FBV/n wild-type skin.
Ensemble ID	MGI Gene	Symbol	Name	Entrez Gene ID	logFC	FC	P.Value	adj.P.Val
ENSMUSG00000073413	MGI:2148931	Ly6g6d	lymphocyte antigen 6 complex, locus G6D	114654	-6.76671	-108.888	9.23952e-09	1.0331e-05
ENSMUSG00000056605	MGI:2146034	Krt72	keratin 72	105866	-6.45996	-88.032	6.15149e-09	8.84186e-06
ENSMUSG00000048643	MGI:3704466	Krtap19-9a	keratin associated protein 19-9A	100040191	-6.42376	-85.8507	1.78074e-08	1.40362e-05
ENSMUSG00000075570	MGI:2444913	Krt26	keratin 26	320864	-6.24069	-75.6197	1.62229e-08	1.36692e-05
ENSMUSG00000067613	MGI:3690448	Krt83	keratin 83	100126226	-6.1785	-72.4294	4.6685e-07	0.000142593
ENSMUSG00000057174	MGI:2181750	Krtap19-9b	keratin associated protein 19-9B	170939	-6.00159	-64.0707	1.24072e-06	0.000285366
ENSMUSG00000057723	MGI:1309991	Krt33b	keratin 33B	16671	-5.99626	-63.8343	3.22837e-08	2.07593e-05
ENSMUSG00000058172	MGI:1330228	Krtap6-1	keratin associated protein 6-1	16700	-5.976	-62.944	7.19068e-07	0.000192449
ENSMUSG00000051802	MGI:1330295	Krtap19-5	keratin associated protein 19-5	16704	-5.76032	-54.2036	4.62379e-07	0.000142593
ENSMUSG00000043485	MGI:1309994	Krt34	keratin 34	16672	-5.61656	-49.063	2.17185e-08	1.60816e-05
ENSMUSG00000057650	MGI:2157572	Krtap19-2	keratin associated protein 19-2	170651	-5.59576	-48.3606	1.21912e-08	1.10331e-05
ENSMUSG00000052415	MGI:2177944	Tchh	trichohyalin	99681	-5.56205	-47.2436	2.6176e-07	8.7618e-05
ENSMUSG00000022658	MGI:1926784	Tagln3	transgelin 3	56370	-5.48698	-44.8482	3.34206e-06	0.000571071
ENSMUSG00000060469	MGI:1925168	Krtap19-3	keratin associated protein 19-3	77918	-5.3039	-39.5032	9.10355e-08	4.32127e-05
ENSMUSG00000056885	MGI:3782743	Gm4559	predicted gene 4559	100043627	-5.25619	-38.2183	2.91663e-09	6.13134e-06
ENSMUSG00000067615	MGI:1928858	Krt81	keratin 81	64818	-5.19422	-36.6114	1.62968e-05	0.00166616
ENSMUSG00000063251	MGI:3622079	Krtap4-1	keratin associated protein 4-1	665891	-5.09275	-34.1249	7.8955e-07	0.000200965
ENSMUSG00000035831	MGI:1918060	Krt25	keratin 25	70810	-5.07143	-33.6243	1.00875e-08	1.07169e-05
ENSMUSG00000049685	MGI:109612	Cyp2g1	cytochrome P450, family 2, subfamily g, polypeptide 1	13108	-5.06534	-33.4826	9.77111e-08	4.32127e-05
ENSMUSG00000044649	MGI:1915923	Krtap4-2	keratin associated protein 4-2	68673	-5.01817	-32.4056	6.90801e-07	0.000191815
ENSMUSG00000035592	MGI:1919138	Krt33a	keratin 33A	71888	-5.01697	-32.3787	1.27972e-07	5.04354e-05
ENSMUSG00000017588	MGI:1339999	Krt27	keratin 27	16675	-5.00683	-32.1517	9.98266e-08	4.32127e-05
ENSMUSG00000069717	MGI:3650331	Gm11568	predicted gene 11568	432600	-4.93952	-30.6863	4.8749e-05	0.00336492
ENSMUSG00000060691	MGI:2157755	Krtap19-1	keratin associated protein 19-1	170657	-4.89818	-29.8194	4.08017e-08	2.49247e-05
ENSMUSG00000001021	MGI:1338849	S100a3	S100 calcium binding protein A3	20197	-4.86294	-29.0998	9.41176e-08	4.32127e-05
ENSMUSG00000067594	MGI:3588209	Krt77	keratin 77	406220	-4.8091	-28.0338	8.06191e-09	1.0331e-05
ENSMUSG00000030205	MGI:1935037	Gprc5d	G protein-coupled receptor, family C, group 5, member D	93746	-4.74165	-26.7533	3.99336e-09	6.50519e-06
ENSMUSG00000048294	MGI:1916714	Krtap4-13	keratin associated protein 4-13	69464	-4.69934	-25.9802	8.99061e-06	0.00109296
ENSMUSG00000025359	MGI:98301	Pmel	premelanosome protein	20431	-4.68919	-25.798	1.52852e-05	0.0015826
ENSMUSG00000074928	MGI:1346079	Krtap14	keratin associated protein 14	23927	-4.64058	-24.9433	2.29825e-05	0.00208417
ENSMUSG00000025328	MGI:1338891	Padi3	peptidyl arginine deiminase, type III	18601	-4.63701	-24.8817	3.26205e-05	0.00260485
ENSMUSG00000026950	MGI:97292	Neb	nebulin	17996	-4.59359	-24.1439	4.59467e-05	0.00328426
ENSMUSG00000047564	MGI:1916723	Krtap3-1	keratin associated protein 3-1	69473	-4.58131	-23.9393	1.87097e-09	4.66756e-06
ENSMUSG00000062515	MGI:88038	Fabp4	fatty acid binding protein 4, adipocyte	11770	-4.57302	-23.8021	8.72704e-06	0.00108103
ENSMUSG00000031757	MGI:99692	Mt4	metallothionein 4	17752	-4.53542	-23.1898	3.1042e-06	0.000558287
ENSMUSG00000022129	MGI:102563	Dct	dopachrome tautomerase	13190	-4.4995	-22.6196	3.78089e-05	0.00290522
ENSMUSG00000054759	MGI:1918873	Krtap5-2	keratin associated protein 5-2	71623	-4.39874	-21.0937	1.05906e-06	0.000251244
ENSMUSG00000044461	MGI:2444716	Shisa2	shisa family member 2	219134	-4.3049	-19.7653	6.09149e-06	0.000856616
ENSMUSG00000056706	MGI:1918613	Krtap7-1	keratin associated protein 7-1	71363	-4.30091	-19.7108	2.40354e-06	0.000466115
ENSMUSG00000058368	MGI:2157767	Krtap21-1	keratin associated protein 21-1	170656	-4.28781	-19.5326	7.20804e-05	0.00444769
ENSMUSG00000067614	MGI:109362	Krt86	keratin 86	16679	-4.26412	-19.2144	1.13842e-08	1.09994e-05
ENSMUSG00000056350	MGI:2146359	Krtap13-1	keratin associated protein 13-1	268905	-4.26257	-19.1938	1.14287e-07	4.81481e-05
ENSMUSG00000028972	MGI:1333786	Car6	carbonic anhydrase 6	12353	-4.23989	-18.8944	7.08385e-07	0.000192449
ENSMUSG00000000247	MGI:96785	Lhx2	LIM homeobox protein 2	16870	-4.23242	-18.7968	4.70172e-06	0.000713581
ENSMUSG00000022032	MGI:1918395	Scara5	scavenger receptor class A, member 5	71145	-4.17402	-18.0512	8.00845e-09	1.0331e-05
ENSMUSG00000065987	MGI:1916415	Cd209b	CD209b antigen	69165	-4.11948	-17.3815	3.93282e-05	0.0029571
ENSMUSG00000030108	MGI:95629	Slc6a13	solute carrier family 6 (neurotransmitter transporter, GABA), member 13	14412	-4.1019	-17.171	1.86661e-05	0.001827
ENSMUSG00000032366	MGI:98809	Tpm1	tropomyosin 1, alpha	22003	-4.07495	-16.8532	8.80438e-07	0.000215135
ENSMUSG00000044227	MGI:3642043	Gm9789	predicted gene 9789	640627	-4.07228	-16.822	2.07531e-05	0.00195251
ENSMUSG00000015568	MGI:96820	Lpl	lipoprotein lipase	16956	-4.07086	-16.8055	7.24587e-07	0.000192449
ENSMUSG00000059845	MGI:3649436	Gm11567	predicted gene 11567	670533	-4.05206	-16.5879	1.90147e-06	0.000404021
ENSMUSG00000027313	MGI:1916315	Chac1	ChaC, cation transport regulator 1	69065	-4.02706	-16.3029	3.22768e-06	0.000567398
ENSMUSG00000060600	MGI:95395	Eno3	enolase 3, beta muscle	13808	-4.00808	-16.0899	6.04934e-06	0.000856616
ENSMUSG00000054753	MGI:2142124	AU018091	expressed sequence AU018091	245128	-3.97786	-15.7563	3.74506e-07	0.000118845
ENSMUSG00000030672	MGI:97273	Mylpf	myosin light chain, phosphorylatable, fast skeletal muscle	17907	-3.94287	-15.3788	1.37881e-05	0.00146672
ENSMUSG00000044294	MGI:96700	Krt84	keratin 84	16680	-3.93184	-15.2617	1.50727e-05	0.00157393
ENSMUSG00000041468	MGI:101909	Gpr12	G-protein coupled receptor 12	14738	-3.90766	-15.008	3.06605e-05	0.00251139
ENSMUSG00000027869	MGI:109598	Hsd3b6	hydroxy-delta-5-steroid dehydrogenase, 3 beta- and steroid delta-isomerase 6	15497	-3.89721	-14.8997	4.59565e-05	0.00328426
ENSMUSG00000048013	MGI:1858899	Krt35	keratin 35	53617	-3.87065	-14.6279	6.98942e-05	0.00436794
ENSMUSG00000027187	MGI:88271	Cat	catalase	12359	-3.86875	-14.6086	1.15878e-08	1.09994e-05
ENSMUSG00000044080	MGI:1338917	S100a1	S100 calcium binding protein A1	20193	-3.86334	-14.554	5.10544e-08	2.9012e-05
ENSMUSG00000003476	MGI:894312	Crhr2	corticotropin releasing hormone receptor 2	12922	-3.76085	-13.5559	5.07594e-06	0.0007517
ENSMUSG00000038580	MGI:99466	Sct	secretin	20287	-3.72544	-13.2272	1.73362e-05	0.00174325
ENSMUSG00000002289	MGI:1888999	Angptl4	angiopoietin-like 4	57875	-3.71762	-13.1557	1.36964e-05	0.00146672
ENSMUSG00000009281	MGI:1918910	Rarres2	retinoic acid receptor responder (tazarotene induced) 2	71660	-3.71474	-13.1295	5.62067e-08	3.12139e-05
ENSMUSG00000026938	MGI:1340905	Fcna	ficolin A	14133	-3.64163	-12.4808	2.28057e-06	0.000460543
ENSMUSG00000045109	MGI:1923694	Krtap4-7	keratin associated protein 4-7	76444	-3.63622	-12.434	3.04659e-06	0.000555547
ENSMUSG00000069582	MGI:1925013	Krtap10-4	keratin associated protein 10-4	100191037	-3.58936	-12.0366	5.10121e-05	0.00350135
ENSMUSG00000019823	MGI:2385847	Mical1	microtubule associated monooxygenase, calponin and LIM domain containing 1	171580	-3.56623	-11.8452	1.92352e-06	0.000405183
ENSMUSG00000020577	MGI:1913359	Tspan13	tetraspanin 13	66109	-3.56279	-11.817	2.39805e-06	0.000466115
ENSMUSG00000028132	MGI:1923195	Tlcd4	TLC domain containing 4	99887	-3.54241	-11.6512	8.261e-05	0.00499647
ENSMUSG00000029580	MGI:87904	Actb	actin, beta	11461	-3.52671	-11.5251	8.69244e-07	0.000214545
ENSMUSG00000025479	MGI:88607	Cyp2e1	cytochrome P450, family 2, subfamily e, polypeptide 1	13106	-3.52348	-11.4994	3.22657e-05	0.00259346
ENSMUSG00000024232	MGI:1915260	Bambi	BMP and activin membrane-bound inhibitor	68010	-3.51915	-11.4649	2.73344e-05	0.00232724
ENSMUSG00000034926	MGI:1922004	Dhcr24	24-dehydrocholesterol reductase	74754	-3.50888	-11.3835	1.71466e-06	0.000377457
ENSMUSG00000022415	MGI:1328323	Syngr1	synaptogyrin 1	20972	-3.46558	-11.0469	1.81176e-06	0.000390302
ENSMUSG00000000567	MGI:98371	Sox9	SRY (sex determining region Y)-box 9	20682	-3.44934	-10.9233	6.36626e-06	0.000865188
ENSMUSG00000032725	MGI:95569	Folr2	folate receptor 2 (fetal)	14276	-3.44108	-10.861	7.17321e-07	0.000192449
ENSMUSG00000018907	MGI:1274790	Alox12e	arachidonate lipoxygenase, epidermal	11685	-3.44032	-10.8553	0.000102494	0.00583783
ENSMUSG00000027875	MGI:101939	Hmgcs2	3-hydroxy-3-methylglutaryl-Coenzyme A synthase 2	15360	-3.4177	-10.6864	5.28795e-05	0.00359919
ENSMUSG00000020402	MGI:106919	Vdac1	voltage-dependent anion channel 1	22333	-3.41037	-10.6322	2.13267e-06	0.000437914
ENSMUSG00000028517	MGI:1915166	Plpp3	phospholipid phosphatase 3	67916	-3.40162	-10.5679	3.04528e-07	0.000100556
ENSMUSG00000026697	MGI:1202864	Myoc	myocilin	17926	-3.39858	-10.5457	0.000124447	0.00678363
ENSMUSG00000027985	MGI:96770	Lef1	lymphoid enhancer binding factor 1	16842	-3.37396	-10.3672	3.89927e-05	0.0029571
ENSMUSG00000021596	MGI:1926021	Mctp1	multiple C2 domains, transmembrane 1	78771	-3.30202	-9.86296	2.46072e-06	0.000469747
ENSMUSG00000072949	MGI:1349396	Acot1	acyl-CoA thioesterase 1	26897	-3.28473	-9.74544	2.55628e-07	8.7618e-05
ENSMUSG00000031097	MGI:105070	Tnni2	troponin I, skeletal, fast 2	21953	-3.28054	-9.71718	3.07307e-05	0.00251139
ENSMUSG00000050201	MGI:2388365	Otop2	otopetrin 2	237987	-3.26735	-9.62875	8.73891e-05	0.00520817
ENSMUSG00000034295	MGI:1925847	Fhod3	formin homology 2 domain containing 3	225288	-3.25134	-9.5225	2.75612e-05	0.00233205
ENSMUSG00000061780	MGI:87931	Cfd	complement factor D (adipsin)	11537	-3.24076	-9.45294	6.95578e-05	0.00435806
ENSMUSG00000019278	MGI:94917	Dpep1	dipeptidase 1	13479	-3.22891	-9.37559	1.34321e-08	1.17219e-05
ENSMUSG00000026435	MGI:1922082	Slc45a3	solute carrier family 45, member 3	212980	-3.20386	-9.21419	4.42747e-06	0.000689077
ENSMUSG00000032060	MGI:88516	Cryab	crystallin, alpha B	12955	-3.19848	-9.1799	2.79012e-05	0.00235092
ENSMUSG00000055926	MGI:3651144	Gm14137	predicted gene 14137	623781	-3.1724	-9.01544	0.000106912	0.00603322
ENSMUSG00000023019	MGI:95679	Gpd1	glycerol-3-phosphate dehydrogenase 1 (soluble)	14555	-3.11414	-8.65865	3.87131e-05	0.00295611
ENSMUSG00000004814	MGI:1928953	Ccl24	chemokine (C-C motif) ligand 24	56221	-3.11178	-8.64446	0.000121841	0.00670171
ENSMUSG00000035642	MGI:1913523	Aamdc	adipogenesis associated Mth938 domain containing	66273	-3.10311	-8.59271	7.65882e-07	0.000200555
ENSMUSG00000047319	MGI:1315204	Slc40a1	solute carrier family 40, member 1	53945	-3.07382	-8.41999	8.65653e-06	0.00107919
ENSMUSG00000024011	MGI:1921366	Pi16	peptidase inhibitor 16	74116	-3.05695	-8.32211	1.31571e-05	0.00143524
ENSMUSG00000030701	MGI:1351469	Plekhb1	pleckstrin homology domain containing, family B (evectins) member 1	27276	-3.04795	-8.27034	1.11673e-05	0.00129939
ENSMUSG00000031480	MGI:1929096	Thsd1	thrombospondin, type I, domain 1	56229	-3.04203	-8.2365	6.66249e-06	0.000889606
ENSMUSG00000075307	MGI:2683854	Klhl41	kelch-like 41	228003	-3.01073	-8.05974	0.000136766	0.00712554
ENSMUSG00000004631	MGI:1329042	Sgce	sarcoglycan, epsilon	20392	-3.00895	-8.04979	1.52461e-05	0.0015826
ENSMUSG00000022610	MGI:1353438	Mapk12	mitogen-activated protein kinase 12	29857	-2.99765	-7.98699	2.06184e-05	0.00195251
ENSMUSG00000022548	MGI:88056	Apod	apolipoprotein D	11815	-2.98331	-7.908	5.347e-05	0.00362928
ENSMUSG00000022982	MGI:98351	Sod1	superoxide dismutase 1, soluble	20655	-2.98216	-7.90167	4.58765e-06	0.00070062
ENSMUSG00000024132	MGI:94871	Eci1	enoyl-Coenzyme A delta isomerase 1	13177	-2.90637	-7.49731	7.71522e-07	0.000200555
ENSMUSG00000024164	MGI:88227	C3	complement component 3	12266	-2.8904	-7.41476	8.97254e-06	0.00109296
ENSMUSG00000001663	MGI:107379	Gstt1	glutathione S-transferase, theta 1	14871	-2.88097	-7.36643	1.76087e-07	6.32749e-05
ENSMUSG00000021193	MGI:1916867	Pitrm1	pitrilysin metallepetidase 1	69617	-2.87641	-7.34322	1.82093e-06	0.000390302
ENSMUSG00000000318	MGI:96975	Clec10a	C-type lectin domain family 10, member A	17312	-2.87421	-7.332	3.9223e-06	0.000638943
ENSMUSG00000041577	MGI:2151110	Prelp	proline arginine-rich end leucine-rich repeat	116847	-2.86359	-7.27826	6.20508e-06	0.000856616
ENSMUSG00000001604	MGI:1196908	Tcea3	transcription elongation factor A (SII), 3	21401	-2.86296	-7.27507	2.21715e-06	0.000451468
ENSMUSG00000025993	MGI:1315204	Slc40a1	solute carrier family 40, member 1	53945	-2.84832	-7.2016	1.34471e-05	0.00144748
ENSMUSG00000027470	MGI:2139434	Mylk2	myosin, light polypeptide kinase 2, skeletal muscle	228785	-2.83093	-7.11534	6.78025e-05	0.0042782
ENSMUSG00000050756	MGI:2151044	Defb6	defensin beta 6	116746	-2.83015	-7.1115	1.96324e-06	0.000410014
ENSMUSG00000025260	MGI:1333871	Hsd17b10	hydroxysteroid (17-beta) dehydrogenase 10	15108	-2.82851	-7.10342	9.7619e-05	0.00561252
ENSMUSG00000022885	MGI:108470	St6gal1	beta galactoside alpha 2,6 sialyltransferase 1	20440	-2.79102	-6.9212	7.09961e-05	0.00440302
ENSMUSG00000017300	MGI:98780	Tnnc2	troponin C2, fast	21925	-2.77327	-6.83655	6.42278e-05	0.00415187
ENSMUSG00000016256	MGI:1891190	Ctsz	cathepsin Z	64138	-2.7714	-6.82772	2.11867e-05	0.00197777
ENSMUSG00000045104	MGI:3645435	Ldhb-ps	lactate dehydrogenase B, pseudogene	433229	-2.76138	-6.78046	2.20094e-05	0.00203712
ENSMUSG00000041548	MGI:2135756	Hspb8	heat shock protein 8	80888	-2.758	-6.76456	8.10544e-05	0.00491455
ENSMUSG00000023484	MGI:97774	Prph	peripherin	19132	-2.75166	-6.73492	3.64213e-06	0.000609558
ENSMUSG00000009863	MGI:1914930	Sdhb	succinate dehydrogenase complex, subunit B, iron sulfur (Ip)	67680	-2.73472	-6.65629	0.000156785	0.00777085
ENSMUSG00000027805	MGI:97550	Pfn2	profilin 2	18645	-2.71781	-6.57872	6.99804e-06	0.000915348
ENSMUSG00000045236	MGI:1354758	Krtap5-4	keratin associated protein 5-4	50775	-2.70373	-6.51482	1.69562e-05	0.00171891
ENSMUSG00000024471	MGI:1889800	Myot	myotilin	58916	-2.69415	-6.4717	2.87053e-05	0.0024021
ENSMUSG00000074218	MGI:1316714	Cox7a1	cytochrome c oxidase subunit 7A1	12865	-2.67724	-6.39632	5.11595e-06	0.000753062
ENSMUSG00000024371	MGI:88226	C2	complement component 2 (within H-2S)	12263	-2.64394	-6.25035	1.33001e-05	0.001443
ENSMUSG00000056427	MGI:1315202	Slit3	slit guidance ligand 3	20564	-2.63855	-6.22704	3.57792e-06	0.000602942
ENSMUSG00000024896	MGI:1336159	Minpp1	multiple inositol polyphosphate histidine phosphatase 1	17330	-2.63085	-6.19391	1.78982e-06	0.000390302
ENSMUSG00000015354	MGI:1923727	Pcolce2	procollagen C-endopeptidase enhancer 2	76477	-2.61974	-6.14641	6.37339e-06	0.000865188
ENSMUSG00000008153	MGI:2178323	Clstn3	calsyntenin 3	232370	-2.61954	-6.14555	6.49914e-05	0.00416815
ENSMUSG00000022358	MGI:1914981	Fbxo32	F-box protein 32	67731	-2.61937	-6.14483	2.04902e-05	0.00194816
ENSMUSG00000003411	MGI:1917158	Rab3b	RAB3B, member RAS oncogene family	69908	-2.60383	-6.079	0.000119527	0.00662279
ENSMUSG00000029171	MGI:97564	Pgm2	phosphoglucomutase 2	66681	-2.60098	-6.06697	2.58976e-05	0.0022282
ENSMUSG00000020044	MGI:98754	Timp3	tissue inhibitor of metalloproteinase 3	21859	-2.60096	-6.0669	2.57409e-06	0.00048383
ENSMUSG00000030303	MGI:2687035	Far2	fatty acyl CoA reductase 2	330450	-2.58983	-6.02026	0.000122524	0.00670171
ENSMUSG00000070385	MGI:88015	Ampd1	adenosine monophosphate deaminase 1	229665	-2.5756	-5.96119	0.000174418	0.00838956
ENSMUSG00000052698	MGI:1917799	Tln2	talin 2	70549	-2.573	-5.95046	8.58737e-05	0.00515559
ENSMUSG00000025006	MGI:700014	Sorbs1	sorbin and SH3 domain containing 1	20411	-2.57237	-5.94785	6.43475e-07	0.000182829
ENSMUSG00000024990	MGI:97879	Rbp4	retinol binding protein 4, plasma	19662	-2.57226	-5.9474	0.000173018	0.00837169
ENSMUSG00000052316	MGI:1921738	Lrrc15	leucine rich repeat containing 15	74488	-2.56765	-5.92844	4.48988e-05	0.00323629
ENSMUSG00000026109	MGI:1861735	Tmeff2	transmembrane protein with EGF-like and two follistatin-like domains 2	56363	-2.55875	-5.89199	1.22508e-05	0.00137948
ENSMUSG00000060675	MGI:2179715	Plaat3	phospholipase A and acyltransferase 3	225845	-2.54163	-5.82245	3.32531e-06	0.000571071
ENSMUSG00000046714	MGI:1347481	Foxc2	forkhead box C2	14234	-2.51673	-5.72285	3.68047e-05	0.00286408
ENSMUSG00000032085	MGI:106012	Tagln	transgelin	21345	-2.50823	-5.68923	8.55589e-05	0.00514934
ENSMUSG00000004552	MGI:107361	Ctse	cathepsin E	13034	-2.50748	-5.68624	4.76853e-05	0.00331778
ENSMUSG00000000440	MGI:97747	Pparg	peroxisome proliferator activated receptor gamma	19016	-2.49833	-5.65032	3.26017e-05	0.00260485
ENSMUSG00000023092	MGI:1298387	Fhl1	four and a half LIM domains 1	14199	-2.46224	-5.51073	0.000145835	0.00742392
ENSMUSG00000031495	MGI:2157947	Cd209d	CD209d antigen	170779	-2.44428	-5.44253	0.000138953	0.00719345
ENSMUSG00000000103	MGI:99213	Zfy2	zinc finger protein 2, Y-linked	22768	-2.44383	-5.44086	8.30884e-05	0.005013
ENSMUSG00000024053	MGI:2389136	Emilin2	elastin microfibril interfacer 2	246707	-2.4253	-5.37141	0.000106317	0.00601354
ENSMUSG00000026600	MGI:104665	Soat1	sterol O-acyltransferase 1	20652	-2.42375	-5.36565	3.32406e-05	0.00263713
ENSMUSG00000036256	MGI:1352480	Igfbp7	insulin-like growth factor binding protein 7	29817	-2.39422	-5.25693	1.58619e-05	0.00163538
ENSMUSG00000055937	MGI:1918093	Krt28	keratin 28	70843	-2.3267	-5.01658	1.67864e-05	0.00170907
ENSMUSG00000042524	MGI:2443011	Sun2	Sad1 and UNC84 domain containing 2	223697	-2.32584	-5.01358	2.51841e-05	0.00220652
ENSMUSG00000008575	MGI:103188	Nfib	nuclear factor I/B	18028	-2.308	-4.95197	4.81674e-06	0.000717665
ENSMUSG00000046768	MGI:1931551	Rhoj	ras homolog family member J	80837	-2.29807	-4.91798	4.1484e-05	0.00306242
ENSMUSG00000031640	MGI:5804868	Gm45753	predicted gene 45753		-2.27894	-4.85323	4.77945e-05	0.00331778
ENSMUSG00000023046	MGI:96441	Igfbp6	insulin-like growth factor binding protein 6	16012	-2.26671	-4.81225	0.000150751	0.00759505
ENSMUSG00000019122	MGI:104533	Ccl9	chemokine (C-C motif) ligand 9	20308	-2.26291	-4.79958	1.85529e-05	0.001827
ENSMUSG00000014846	MGI:1915221	Tppp3	tubulin polymerization-promoting protein family member 3	67971	-2.26267	-4.79878	0.000103497	0.00586763
ENSMUSG00000028385	MGI:2443882	Snx30	sorting nexin family member 30	209131	-2.25537	-4.77456	2.30295e-05	0.00208417
ENSMUSG00000042485	MGI:1913425	Mustn1	musculoskeletal, embryonic nuclear protein 1	66175	-2.24831	-4.75126	0.000111338	0.00625411
ENSMUSG00000001665	MGI:2143526	Gstt3	glutathione S-transferase, theta 3	103140	-2.24206	-4.73073	1.04423e-05	0.00123863
ENSMUSG00000021367	MGI:95283	Edn1	endothelin 1	13614	-2.2338	-4.7037	0.000126974	0.00684902
ENSMUSG00000028347	MGI:1926810	Tmeff1	transmembrane protein with EGF-like and two follistatin-like domains 1	230157	-2.20061	-4.59675	7.19632e-05	0.00444769
ENSMUSG00000020913	MGI:1922956	Krt24	keratin 24	75706	-2.19047	-4.56455	3.85335e-06	0.000638943
ENSMUSG00000025150	MGI:107200	Cbr2	carbonyl reductase 2	12409	-2.1831	-4.54127	4.76315e-06	0.000717665
ENSMUSG00000069835	MGI:1916465	Sat2	spermidine/spermine N1-acetyl transferase 2	69215	-2.17741	-4.52342	0.000147131	0.00747114
ENSMUSG00000001300	MGI:105097	Efnb2	ephrin B2	13642	-2.1766	-4.52088	3.19877e-05	0.00258815
ENSMUSG00000030257	MGI:2152938	Srgap3	SLIT-ROBO Rho GTPase activating protein 3	259302	-2.16798	-4.49394	7.64776e-06	0.000983542
ENSMUSG00000024731	MGI:1917076	Ms4a10	membrane-spanning 4-domains, subfamily A, member 10	69826	-2.14782	-4.43158	0.000122479	0.00670171
ENSMUSG00000033044	MGI:1915710	Dhrs7c	dehydrogenase/reductase (SDR family) member 7C	68460	-2.13381	-4.38875	8.33968e-06	0.00105586
ENSMUSG00000031274	MGI:88456	Col4a5	collagen, type IV, alpha 5	12830	-2.1093	-4.31482	5.7112e-05	0.00381293
ENSMUSG00000040632	MGI:102567	Nrl	neural retina leucine zipper gene	18185	-2.10155	-4.2917	1.89529e-05	0.00183049
ENSMUSG00000026360	MGI:1098271	Rgs2	regulator of G-protein signaling 2	19735	-2.09898	-4.28406	7.89247e-05	0.00482131
ENSMUSG00000059498	MGI:95500	Fcgr3	Fc receptor, IgG, low affinity III	14131	-2.08793	-4.25138	6.06406e-05	0.00397253
ENSMUSG00000013236	MGI:97815	Ptprs	protein tyrosine phosphatase, receptor type, S	19280	-2.08441	-4.24103	0.000139727	0.00721822
ENSMUSG00000036390	MGI:107799	Gadd45a	growth arrest and DNA-damage-inducible 45 alpha	13197	-2.08096	-4.23089	4.52881e-06	0.000695983
ENSMUSG00000025235	MGI:2143311	Bbs4	Bardet-Biedl syndrome 4 (human)	102774	-2.07017	-4.19937	3.57119e-05	0.00280586
ENSMUSG00000030826	MGI:1276534	Bcat2	branched chain aminotransferase 2, mitochondrial	12036	-2.06464	-4.18331	9.60267e-06	0.00115587
ENSMUSG00000021765	MGI:95586	Fst	follistatin	14313	-2.04431	-4.12475	0.000151703	0.00760904
ENSMUSG00000025488	MGI:105958	Cox8b	cytochrome c oxidase subunit 8B	12869	-2.04322	-4.12163	0.000102357	0.00583783
ENSMUSG00000008822	MGI:1913454	Acyp1	acylphosphatase 1, erythrocyte (common) type	66204	-2.01702	-4.04747	3.99954e-06	0.000641145
ENSMUSG00000057604	MGI:1353635	Lmcd1	LIM and cysteine-rich domains 1	30937	-1.99178	-3.97728	2.01514e-05	0.00192344
ENSMUSG00000028469	MGI:97372	Npr2	natriuretic peptide receptor 2	230103	-1.98115	-3.94809	9.81872e-05	0.00563194
ENSMUSG00000051391	MGI:108109	Ywhag	tyrosine 3-monooxygenase/tryptophan 5-monooxygenase activation protein, gamma polypeptide	22628	-1.97087	-3.92006	9.60147e-05	0.00557273
ENSMUSG00000039236	MGI:1928895	Isg20	interferon-stimulated protein	57444	-1.95236	-3.87008	0.000129852	0.00694298
ENSMUSG00000030629	MGI:1929510	Zfand6	zinc finger, AN1-type domain 6	65098	-1.92805	-3.8054	6.86635e-05	0.00431309
ENSMUSG00000038239	MGI:96226	Hrc	histidine rich calcium binding protein	15464	-1.92021	-3.78478	9.36658e-05	0.00548854
ENSMUSG00000026028	MGI:1918077	Trak2	trafficking protein, kinesin binding 2	70827	-1.91866	-3.78071	0.00014456	0.00738981
ENSMUSG00000031170	MGI:2148066	Slc38a5	solute carrier family 38, member 5	209837	-1.88802	-3.70127	5.4308e-06	0.000789594
ENSMUSG00000027239	MGI:96949	Mdk	midkine	17242	-1.81128	-3.50953	4.14743e-05	0.00306242
ENSMUSG00000021815	MGI:1922093	Mss51	MSS51 mitochondrial translational activator	74843	-1.80235	-3.48787	8.52101e-06	0.00107156
ENSMUSG00000001918	MGI:105305	Slc1a5	solute carrier family 1 (neutral amino acid transporter), member 5	20514	-1.79343	-3.46638	0.000143117	0.00736225
ENSMUSG00000021536	MGI:99676	Adcy2	adenylate cyclase 2	210044	-1.78997	-3.45808	0.000156068	0.00775106
ENSMUSG00000020009	MGI:107655	Ifngr1	interferon gamma receptor 1	15979	-1.77622	-3.42526	0.000143993	0.00738981
ENSMUSG00000021453	MGI:1346325	Gadd45g	growth arrest and DNA-damage-inducible 45 gamma	23882	-1.76926	-3.40879	0.00011388	0.00635368
ENSMUSG00000037370	MGI:97370	Enpp1	ectonucleotide pyrophosphatase/phosphodiesterase 1	18605	-1.76205	-3.39179	1.38058e-05	0.00146672
ENSMUSG00000007476	MGI:2652847	Lrrc8a	leucine rich repeat containing 8A VRAC subunit A	241296	-1.72964	-3.31644	6.55845e-05	0.00419351
ENSMUSG00000020085	MGI:1918611	Aifm2	apoptosis-inducing factor, mitochondrion-associated 2	71361	-1.71332	-3.27915	0.000147374	0.00747114
ENSMUSG00000036867	MGI:1336883	Smad6	SMAD family member 6	17130	-1.71284	-3.27805	0.000122597	0.00670171
ENSMUSG00000053411	MGI:1196439	Cbx7	chromobox 7	52609	-1.70621	-3.26303	0.000135598	0.00709928
ENSMUSG00000025453	MGI:109279	Nnt	nicotinamide nucleotide transhydrogenase	18115	-1.67467	-3.19246	5.63734e-05	0.00377393
ENSMUSG00000032565	MGI:1922936	Nudt16	nudix (nucleoside diphosphate linked moiety X)-type motif 16	75686	-1.66599	-3.17331	0.000132085	0.0070163
ENSMUSG00000026281	MGI:108396	Dtymk	deoxythymidylate kinase	21915	-1.60888	-3.05016	0.00015572	0.00774953
ENSMUSG00000022425	MGI:1321390	Enpp2	ectonucleotide pyrophosphatase/phosphodiesterase 2	18606	-1.60465	-3.04123	0.000136239	0.00711324
ENSMUSG00000019843	MGI:95602	Fyn	Fyn proto-oncogene	14360	-1.60183	-3.03528	4.91901e-05	0.0033858
ENSMUSG00000039891	MGI:2671945	Txlnb	taxilin beta	378431	-1.5709	-2.9709	1.80513e-05	0.00180034
ENSMUSG00000032527	MGI:1914154	Pccb	propionyl Coenzyme A carboxylase, beta polypeptide	66904	-1.56266	-2.95398	7.5309e-05	0.00462356
ENSMUSG00000026131	MGI:104627	Dst	dystonin	13518	-1.54797	-2.92406	9.96578e-05	0.0057029
ENSMUSG00000074170	MGI:1919537	Plekhf1	pleckstrin homology domain containing, family F (with FYVE domain) member 1	72287	-1.47615	-2.78205	7.42839e-05	0.00457211
ENSMUSG00000031755	MGI:2135267	Bbs2	Bardet-Biedl syndrome 2 (human)	67378	-1.44021	-2.71361	4.42843e-05	0.00321094
ENSMUSG00000070934	MGI:1915691	Rraga	Ras-related GTP binding A	68441	-1.43118	-2.69667	0.000121893	0.00670171
ENSMUSG00000026970	MGI:1861774	Rbms1	RNA binding motif, single stranded interacting protein 1	56878	1.34718	2.54414	0.000132394	0.00701744
ENSMUSG00000027995	MGI:1346060	Tlr2	toll-like receptor 2	24088	1.5304	2.88865	4.62724e-05	0.0032964
ENSMUSG00000042659	MGI:1913662	Arrdc4	arrestin domain containing 4	66412	1.6183	3.07014	0.00011389	0.00635368
ENSMUSG00000033184	MGI:1913926	Tmed7	transmembrane p24 trafficking protein 7	66676	1.66289	3.1665	0.000135681	0.00709928
ENSMUSG00000037280	MGI:1891640	Galnt6	polypeptide N-acetylgalactosaminyltransferase 6	207839	1.66539	3.172	9.66608e-05	0.00559694
ENSMUSG00000028228	MGI:1917818	Cpne3	copine III	70568	1.68208	3.20891	0.000151484	0.00760904
ENSMUSG00000047379	MGI:1919680	B4gat1	beta-1,4-glucuronyltransferase 1	108902	1.70212	3.25379	2.54645e-05	0.00220652
ENSMUSG00000035722	MGI:1351646	Abca7	ATP-binding cassette, sub-family A (ABC1), member 7	27403	1.71754	3.28876	1.83105e-05	0.0018114
ENSMUSG00000021054	MGI:2135760	Sgpp1	sphingosine-1-phosphate phosphatase 1	81535	1.7266	3.30947	8.09482e-05	0.00491455
ENSMUSG00000027923	MGI:1915970	Lce1b	late cornified envelope 1B	68720	1.77162	3.41438	3.93311e-05	0.0029571
ENSMUSG00000006442	MGI:102690	Srm	spermidine synthase	20810	1.78567	3.44778	0.000134221	0.0070683
ENSMUSG00000042487	MGI:2685031	Leo1	Leo1, Paf1/RNA polymerase II complex component	235497	1.82214	3.53605	2.24488e-05	0.00206216
ENSMUSG00000029571	MGI:1919150	Tmem106b	transmembrane protein 106B	71900	1.82985	3.555	0.000147844	0.00747943
ENSMUSG00000027695	MGI:109585	Pld1	phospholipase D1	18805	1.84462	3.59159	9.15881e-05	0.00541878
ENSMUSG00000066838	MGI:2385265	Zfp772	zinc finger protein 772	232855	1.91268	3.76508	5.53796e-05	0.00372782
ENSMUSG00000026269	MGI:1914170	Rnpepl1	arginyl aminopeptidase (aminopeptidase B)-like 1	108657	1.9142	3.76905	5.9506e-05	0.00392981
ENSMUSG00000032265	MGI:2670964	Tent5a	terminal nucleotidyltransferase 5A	212943	1.93544	3.82496	5.18881e-05	0.0035515
ENSMUSG00000046402	MGI:97876	Rbp1	retinol binding protein 1, cellular	19659	1.94572	3.8523	3.41959e-05	0.00270413
ENSMUSG00000028164	MGI:88175	Manba	mannosidase, beta A, lysosomal	110173	1.95903	3.88799	3.31076e-05	0.00263513
ENSMUSG00000035696	MGI:1920719	Rnf38	ring finger protein 38	73469	1.96069	3.89247	2.07756e-05	0.00195251
ENSMUSG00000021687	MGI:1349480	Scamp1	secretory carrier membrane protein 1	107767	1.96571	3.90604	0.00011385	0.00635368
ENSMUSG00000068890	MGI:1920972	Lce1a2	late cornified envelope 1A2	73722	2.00219	4.00609	1.18676e-05	0.00134877
ENSMUSG00000045176	MGI:1919173	Borcs6	BLOC-1 related complex subunit 6	71923	2.05557	4.15708	3.15665e-05	0.00256255
ENSMUSG00000050762	MGI:2450123	Prss27	protease, serine 27	213171	2.05771	4.16325	4.48606e-05	0.00323629
ENSMUSG00000046259	MGI:1330343	Sprr2h	small proline-rich protein 2H	20762	2.06268	4.1776	2.4472e-05	0.00217445
ENSMUSG00000037161	MGI:1914999	Mgarp	mitochondria localized glutamic acid rich protein	67749	2.13633	4.39641	6.14643e-06	0.000856616
ENSMUSG00000029687	MGI:107940	Ezh2	enhancer of zeste 2 polycomb repressive complex 2 subunit	14056	2.13804	4.40165	6.47271e-05	0.00416212
ENSMUSG00000013415	MGI:1890357	Igf2bp1	insulin-like growth factor 2 mRNA binding protein 1	140486	2.14039	4.40882	1.58826e-06	0.000355257
ENSMUSG00000034247	MGI:2443207	Plekhm1	pleckstrin homology domain containing, family M (with RUN domain) member 1	353047	2.14146	4.41209	0.00012566	0.00680821
ENSMUSG00000055413	MGI:95934	H2-Q5	histocompatibility 2, Q region locus 5	15016	2.14303	4.41688	1.2753e-05	0.0014079
ENSMUSG00000057609	MGI:1914377	Lce1a1	late cornified envelope 1A1	67127	2.14623	4.42669	2.55802e-06	0.00048383
ENSMUSG00000031987	MGI:1932286	Egln1	egl-9 family hypoxia-inducible factor 1	112405	2.15182	4.44387	4.59676e-05	0.00328426
ENSMUSG00000057454	MGI:1919684	Lypd3	Ly6/Plaur domain containing 3	72434	2.16217	4.47586	4.75223e-05	0.00331778
ENSMUSG00000028339	MGI:88449	Col15a1	collagen, type XV, alpha 1	12819	2.17995	4.53137	0.000133228	0.00704635
ENSMUSG00000037965	MGI:2445044	Zc3h7a	zinc finger CCCH type containing 7 A	106205	2.18898	4.55982	0.000117782	0.00655579
ENSMUSG00000009418	MGI:2183683	Nav1	neuron navigator 1	215690	2.20141	4.5993	8.5514e-06	0.00107156
ENSMUSG00000024909	MGI:1891209	Efemp2	epidermal growth factor-containing fibulin-like extracellular matrix protein 2	58859	2.21481	4.64219	0.000150519	0.00759505
ENSMUSG00000063524	MGI:95393	Eno1	enolase 1, alpha non-neuron	13806	2.25493	4.77311	4.73936e-05	0.00331778
ENSMUSG00000022856	MGI:1913914	Tmem41a	transmembrane protein 41a	66664	2.26957	4.82181	9.31776e-05	0.00547306
ENSMUSG00000031737	MGI:1859086	Irx5	Iroquois homeobox 5	54352	2.29357	4.90269	9.22283e-05	0.00544113
ENSMUSG00000039232	MGI:1921982	Stx11	syntaxin 11	74732	2.29884	4.92061	2.66736e-06	0.000497534
ENSMUSG00000024936	MGI:1341841	Kcnk7	potassium channel, subfamily K, member 7	16530	2.31459	4.97463	3.93029e-05	0.0029571
ENSMUSG00000032548	MGI:1346021	Slco2a1	solute carrier organic anion transporter family, member 2a1	24059	2.35141	5.10321	7.9126e-06	0.00101227
ENSMUSG00000075602	MGI:107527	Ly6a	lymphocyte antigen 6 complex, locus A	110454	2.36427	5.14893	1.15806e-05	0.00133236
ENSMUSG00000073402	MGI:3704134	Gm8909	predicted gene 8909	667977	2.39572	5.26241	4.81288e-05	0.00333152
ENSMUSG00000034634	MGI:96881	Ly6d	lymphocyte antigen 6 complex, locus D	17068	2.39958	5.27649	1.81642e-05	0.00180424
ENSMUSG00000022756	MGI:2146512	Slc7a4	solute carrier family 7 (cationic amino acid transporter, y+ system), member 4	224022	2.40075	5.28077	6.60716e-05	0.00420432
ENSMUSG00000034171	MGI:109609	Faah	fatty acid amide hydrolase	14073	2.40793	5.30711	2.72467e-05	0.00232724
ENSMUSG00000070372	MGI:106227	Capza1	capping protein (actin filament) muscle Z-line, alpha 1	12340	2.40796	5.30724	0.00012536	0.00680704
ENSMUSG00000032508	MGI:108005	Myd88	myeloid differentiation primary response gene 88	17874	2.47627	5.56458	9.03374e-05	0.00537079
ENSMUSG00000069917	MGI:96016	Hba-a2	hemoglobin alpha, adult chain 2	110257	2.49038	5.61925	4.48536e-06	0.00069367
ENSMUSG00000054136	MGI:2675256	Adm2	adrenomedullin 2	223780	2.51605	5.72014	4.394e-06	0.000688253
ENSMUSG00000032131	MGI:1890594	Abcg4	ATP binding cassette subfamily G member 4	192663	2.52968	5.77443	1.33463e-05	0.001443
ENSMUSG00000060681	MGI:2443511	Slc9a6	solute carrier family 9 (sodium/hydrogen exchanger), member 6	236794	2.55195	5.86425	3.73772e-07	0.000118845
ENSMUSG00000021306	MGI:1891463	Gpr137b	G protein-coupled receptor 137B	83924	2.56434	5.91483	9.77054e-06	0.0011646
ENSMUSG00000040605	MGI:1860440	Bace2	beta-site APP-cleaving enzyme 2	56175	2.56464	5.91608	1.0375e-06	0.000248543
ENSMUSG00000054091	MGI:1914954	1810037I17Rik	RIKEN cDNA 1810037I17 gene	67704	2.56859	5.93228	3.59058e-05	0.00281205
ENSMUSG00000021468	MGI:1099431	Sptlc1	serine palmitoyltransferase, long chain base subunit 1	268656	2.56879	5.9331	0.0001313	0.00700503
ENSMUSG00000053797	MGI:96690	Krt16	keratin 16	16666	2.5701	5.9385	7.07343e-05	0.00440302
ENSMUSG00000040570	MGI:2685286	Rundc3b	RUN domain containing 3B	242819	2.57438	5.95616	0.000157252	0.00777826
ENSMUSG00000039481	MGI:108417	Nrtn	neurturin	18188	2.57468	5.95741	2.83227e-05	0.00237823
ENSMUSG00000026342	MGI:1921400	Slc35f5	solute carrier family 35, member F5	74150	2.58463	5.99863	3.08841e-05	0.00251551
ENSMUSG00000038242	MGI:1919122	Aox4	aldehyde oxidase 4	71872	2.59739	6.05191	0.000126859	0.00684902
ENSMUSG00000035493	MGI:99959	Tgfbi	transforming growth factor, beta induced	21810	2.61113	6.10981	6.02339e-05	0.00395649
ENSMUSG00000045665	MGI:2145901	Mfsd5	major facilitator superfamily domain containing 5	106073	2.62078	6.15082	6.573e-05	0.00419351
ENSMUSG00000025481	MGI:1916142	Urah	urate (5-hydroxyiso-) hydrolase	76974	2.65643	6.30471	2.68857e-06	0.000497691
ENSMUSG00000022587	MGI:106651	Ly6e	lymphocyte antigen 6 complex, locus E	17069	2.68022	6.40953	5.90403e-05	0.00390962
ENSMUSG00000030556	MGI:1915689	Lrrc28	leucine rich repeat containing 28	67867	2.68079	6.41208	3.7108e-05	0.00286941
ENSMUSG00000027859	MGI:97321	Ngf	nerve growth factor	18049	2.69448	6.47321	3.36907e-06	0.000571689
ENSMUSG00000040774	MGI:2139793	Cept1	choline/ethanolaminephosphotransferase 1	99712	2.70474	6.51939	9.50135e-05	0.00555157
ENSMUSG00000068888	MGI:1923835	Lce1i	late cornified envelope 1I	76585	2.75032	6.72868	4.01453e-06	0.000641145
ENSMUSG00000020277	MGI:97547	Pfkl	phosphofructokinase, liver, B-type	18641	2.75724	6.761	2.14407e-05	0.00199203
ENSMUSG00000038650	MGI:1195456	Rnh1	ribonuclease/angiogenin inhibitor 1	107702	2.76847	6.81384	1.16142e-05	0.00133236
ENSMUSG00000040268	MGI:2442213	Plekha1	pleckstrin homology domain containing, family A (phosphoinositide binding specific) member 1	101476	2.78637	6.89892	4.42273e-05	0.00321094
ENSMUSG00000000275	MGI:102749	Trim25	tripartite motif-containing 25	217069	2.79543	6.94239	6.52912e-06	0.000881431
ENSMUSG00000064105	MGI:2151054	Cnnm2	cyclin M2	94219	2.81011	7.01336	2.3546e-06	0.000466115
ENSMUSG00000053175	MGI:88140	Bcl3	B cell leukemia/lymphoma 3	12051	2.82361	7.07932	5.53225e-05	0.00372782
ENSMUSG00000042688	MGI:1354946	Mapk6	mitogen-activated protein kinase 6	50772	2.82427	7.08257	5.22041e-05	0.00356315
ENSMUSG00000031877	MGI:1919611	Ces2g	carboxylesterase 2G	72361	2.83015	7.11147	9.5744e-06	0.00115587
ENSMUSG00000026821	MGI:107485	Ralgds	ral guanine nucleotide dissociation stimulator	19730	2.89852	7.4566	1.8795e-05	0.00182808
ENSMUSG00000021591	MGI:2135625	Glrx	glutaredoxin	93692	2.90644	7.49767	0.000119029	0.00661019
ENSMUSG00000049593	MGI:1914968	Lce1h	late cornified envelope 1H	67718	2.91348	7.53434	0.000128726	0.00689784
ENSMUSG00000053687	MGI:2442042	Dpep2	dipeptidase 2	319446	2.91756	7.55567	1.27912e-05	0.0014079
ENSMUSG00000042124	MGI:1915078	Lce1f	late cornified envelope 1F	67828	2.91896	7.56303	5.83529e-07	0.000171789
ENSMUSG00000031176	MGI:1914367	Dynlt3	dynein light chain Tctex-type 3	67117	2.94332	7.69177	8.67667e-05	0.00518607
ENSMUSG00000018821	MGI:1916784	Avpi1	arginine vasopressin-induced 1	69534	2.94469	7.6991	1.19642e-05	0.00135345
ENSMUSG00000024578	MGI:1928397	Il17b	interleukin 17B	56069	2.94883	7.72124	2.90232e-05	0.00242042
ENSMUSG00000042745	MGI:96396	Id1	inhibitor of DNA binding 1, HLH protein	15901	2.98622	7.92393	1.90657e-05	0.00183414
ENSMUSG00000049734	MGI:1328317	Trex1	three prime repair exonuclease 1	22040	3.00439	8.02438	2.39198e-05	0.00214096
ENSMUSG00000051065	MGI:1917028	Mb21d2	Mab-21 domain containing 2	239796	3.05427	8.30665	3.20817e-06	0.000567398
ENSMUSG00000026701	MGI:894320	Prdx6	peroxiredoxin 6	11758	3.06671	8.3786	0.000103431	0.00586763
ENSMUSG00000029802	MGI:1347061	Abcg2	ATP binding cassette subfamily G member 2 (Junior blood group)	26357	3.07415	8.42191	6.6225e-06	0.000889125
ENSMUSG00000005355	MGI:1335092	Casp14	caspase 14	12365	3.10159	8.58367	3.55659e-05	0.0028034
ENSMUSG00000008398	MGI:101762	Elk3	ELK3, member of ETS oncogene family	13713	3.11839	8.68419	0.00017426	0.00838956
ENSMUSG00000032122	MGI:1929693	Slc37a2	solute carrier family 37 (glycerol-3-phosphate transporter), member 2	56857	3.12232	8.70787	2.2373e-05	0.00206216
ENSMUSG00000027397	MGI:108392	Slc20a1	solute carrier family 20, member 1	20515	3.12731	8.73805	2.5465e-05	0.00220652
ENSMUSG00000068889	MGI:1915944	Lce1e	late cornified envelope 1E	68694	3.128	8.74223	1.59927e-06	0.000355257
ENSMUSG00000060962	MGI:1920962	Dmkn	dermokine	73712	3.13007	8.7548	2.38115e-06	0.000466115
ENSMUSG00000024378	MGI:2156764	Stard4	StAR-related lipid transfer (START) domain containing 4	170459	3.15057	8.88005	2.55299e-08	1.83477e-05
ENSMUSG00000029416	MGI:2140796	Slc15a4	solute carrier family 15, member 4	100561	3.15615	8.91446	4.79299e-06	0.000717665
ENSMUSG00000040629	MGI:2138453	Mael	maelstrom spermatogenic transposon silencer	98558	3.17168	9.01095	1.70237e-05	0.00171891
ENSMUSG00000028879	MGI:1931027	Stx12	syntaxin 12	100226	3.17737	9.04656	0.000145518	0.00742326
ENSMUSG00000011752	MGI:97552	Pgam1	phosphoglycerate mutase 1	18648	3.21358	9.27649	1.86924e-05	0.001827
ENSMUSG00000028557	MGI:1352759	Rnf11	ring finger protein 11	29864	3.21418	9.28037	9.51957e-05	0.00555157
ENSMUSG00000027456	MGI:2385156	Sdcbp2	syndecan binding protein (syntenin) 2	228765	3.22832	9.37174	2.53308e-05	0.00220652
ENSMUSG00000028843	MGI:1920973	Sh3bgrl3	SH3 domain binding glutamic acid-rich protein-like 3	73723	3.231	9.38915	2.97322e-05	0.00246273
ENSMUSG00000008036	MGI:2141861	Ap2s1	adaptor-related protein complex 2, sigma 1 subunit	232910	3.26368	9.60432	4.05865e-05	0.00302357
ENSMUSG00000022995	MGI:108360	Enah	ENAH actin regulator	13800	3.27775	9.69842	7.83009e-08	3.98601e-05
ENSMUSG00000022351	MGI:109296	Sqle	squalene epoxidase	20775	3.28704	9.7611	8.68059e-05	0.00518607
ENSMUSG00000024953	MGI:1859821	Prdx5	peroxiredoxin 5	54683	3.30985	9.91665	4.41127e-05	0.00321094
ENSMUSG00000011034	MGI:107678	Slc5a1	solute carrier family 5 (sodium/glucose cotransporter), member 1	20537	3.3166	9.96311	5.1321e-07	0.000154818
ENSMUSG00000004040	MGI:103038	Stat3	signal transducer and activator of transcription 3	20848	3.32684	10.0341	5.75322e-05	0.0038201
ENSMUSG00000031168	MGI:107822	Ebp	phenylalkylamine Ca2+ antagonist (emopamil) binding protein	13595	3.33537	10.0936	2.0454e-06	0.000423554
ENSMUSG00000061559	MGI:1917493	Wdr61	WD repeat domain 61	66317	3.35879	10.2588	9.74971e-05	0.00561252
ENSMUSG00000058216	MGI:2385078	Gstp3	glutathione S-transferase pi 3	225884	3.38356	10.4365	2.29722e-05	0.00208417
ENSMUSG00000024810	MGI:1924375	Il33	interleukin 33	77125	3.38884	10.4747	2.52239e-05	0.00220652
ENSMUSG00000028048	MGI:95665	Gba	glucosidase, beta, acid	14466	3.44169	10.8656	8.3312e-06	0.00105586
ENSMUSG00000027333	MGI:2445356	Smox	spermine oxidase	228608	3.45387	10.9577	6.1516e-06	0.000856616
ENSMUSG00000040990	MGI:1889583	Sh3kbp1	SH3-domain kinase binding protein 1	58194	3.47024	11.0827	1.17039e-08	1.09994e-05
ENSMUSG00000032584	MGI:99614	Mst1r	macrophage stimulating 1 receptor (c-met-related tyrosine kinase)	19882	3.47495	11.119	9.24113e-05	0.00544113
ENSMUSG00000056515	MGI:1914603	Rab31	RAB31, member RAS oncogene family	106572	3.4999	11.3129	5.74509e-05	0.0038201
ENSMUSG00000024486	MGI:96070	Hbegf	heparin-binding EGF-like growth factor	15200	3.53211	11.5683	7.00512e-06	0.000915348
ENSMUSG00000022468	MGI:97746	Endou	endonuclease, polyU-specific	19011	3.53628	11.6018	1.62602e-05	0.00166616
ENSMUSG00000061815	MGI:3588214	Rufy4	RUN and FYVE domain containing 4	435626	3.5495	11.7086	1.08141e-05	0.00127039
ENSMUSG00000022564	MGI:1913418	Grina	glutamate receptor, ionotropic, N-methyl D-aspartate-associated protein 1 (glutamate binding)	66168	3.5713	11.8869	0.000134996	0.00709383
ENSMUSG00000031169	MGI:1890212	Porcn	porcupine O-acyltransferase	53627	3.59862	12.1141	6.00895e-05	0.00395649
ENSMUSG00000022902	MGI:106197	Stfa2	stefin A2	20862	3.6151	12.2533	3.22179e-05	0.00259346
ENSMUSG00000041984	MGI:1099055	Rptn	repetin	20129	3.64288	12.4916	6.40789e-05	0.00415187
ENSMUSG00000030483	MGI:88598	Cyp2b10	cytochrome P450, family 2, subfamily b, polypeptide 10	13088	3.67639	12.785	1.35924e-07	5.21594e-05
ENSMUSG00000034127	MGI:2384918	Tspan8	tetraspanin 8	216350	3.72409	13.2148	5.37076e-06	0.000785836
ENSMUSG00000040154	MGI:2384800	Wfdc5	WAP four-disulfide core domain 5	209232	3.75321	13.4843	1.11238e-05	0.00129939
ENSMUSG00000044734	MGI:1913472	Serpinb1a	serine (or cysteine) peptidase inhibitor, clade B, member 1a	66222	3.77914	13.7289	5.46108e-06	0.000789594
ENSMUSG00000032324	MGI:1928098	Tspan3	tetraspanin 3	56434	3.79422	13.8731	0.000144269	0.00738981
ENSMUSG00000024912	MGI:107179	Fosl1	fos-like antigen 1	14283	3.85526	14.4727	5.49513e-07	0.000163748
ENSMUSG00000026123	MGI:2385825	Plekhb2	pleckstrin homology domain containing, family B (evectins) member 2	226971	3.88219	14.7454	6.64495e-05	0.00421427
ENSMUSG00000021953	MGI:1926231	Tdh	L-threonine dehydrogenase	58865	4.00708	16.0787	0.000143082	0.00736225
ENSMUSG00000030748	MGI:105367	Il4ra	interleukin 4 receptor, alpha	16190	4.00836	16.093	2.20704e-07	7.70413e-05
ENSMUSG00000029762	MGI:107673	Akr1b8	aldo-keto reductase family 1, member B8	14187	4.01192	16.1327	8.94418e-06	0.00109296
ENSMUSG00000031372	MGI:1346343	Trex2	three prime repair exonuclease 2	24102	4.01934	16.216	5.97686e-07	0.000173863
ENSMUSG00000030103	MGI:1097714	Bhlhe40	basic helix-loop-helix family, member e40	20893	4.03636	16.4084	2.34887e-06	0.000466115
ENSMUSG00000022871	MGI:1890221	Fetub	fetuin beta	59083	4.04711	16.531	1.24329e-07	5.04354e-05
ENSMUSG00000022964	MGI:1925225	Tmem50b	transmembrane protein 50B	77975	4.05055	16.5705	4.75846e-05	0.00331778
ENSMUSG00000025037	MGI:96915	Maoa	monoamine oxidase A	17161	4.06319	16.7163	3.02462e-05	0.00248843
ENSMUSG00000047547	MGI:1921575	Cltb	clathrin, light polypeptide (Lcb)	74325	4.08145	16.9292	4.67803e-05	0.00331778
ENSMUSG00000050578	MGI:1340026	Mmp13	matrix metallopeptidase 13	17386	4.10444	17.2013	2.93877e-05	0.00244248
ENSMUSG00000025650	MGI:88462	Col7a1	collagen, type VII, alpha 1	12836	4.12732	17.4762	4.33755e-05	0.00318282
ENSMUSG00000026880	MGI:95403	Stom	stomatin	13830	4.19961	18.3742	3.91899e-06	0.000638943
ENSMUSG00000026675	MGI:1330808	Hsd17b7	hydroxysteroid (17-beta) dehydrogenase 7	15490	4.21303	18.5459	3.95174e-07	0.000123796
ENSMUSG00000024521	MGI:1930146	Pmaip1	phorbol-12-myristate-13-acetate-induced protein 1	58801	4.24397	18.948	1.27314e-07	5.04354e-05
ENSMUSG00000050737	MGI:1927593	Ptges	prostaglandin E synthase	64292	4.28621	19.5109	2.72359e-08	1.90146e-05
ENSMUSG00000027639	MGI:1927468	Samhd1	SAM domain and HD domain, 1	56045	4.31414	19.8923	9.06379e-08	4.32127e-05
ENSMUSG00000025158	MGI:894275	Rfng	RFNG O-fucosylpeptide 3-beta-N-acetylglucosaminyltransferase	19719	4.3159	19.9166	6.40378e-05	0.00415187
ENSMUSG00000048455	MGI:106659	Sprr1b	small proline-rich protein 1B	20754	4.35108	20.4083	5.68764e-06	0.000817515
ENSMUSG00000025068	MGI:1342273	Gsto1	glutathione S-transferase omega 1	14873	4.44461	21.7752	1.4277e-07	5.36706e-05
ENSMUSG00000028854	MGI:102462	Slc9a1	solute carrier family 9 (sodium/hydrogen exchanger), member 1	20544	4.45233	21.8919	3.12534e-06	0.000558287
ENSMUSG00000050063	MGI:1343166	Klk6	kallikrein related-peptidase 6	19144	4.47203	22.193	3.10223e-07	0.000101071
ENSMUSG00000023041	MGI:1333768	Krt6b	keratin 6B	16688	4.53772	23.2269	1.22959e-06	0.000285366
ENSMUSG00000068885	MGI:1916770	Lce3f	late cornified envelope 3F	69520	4.61221	24.4575	1.49689e-05	0.00156981
ENSMUSG00000064246	MGI:1340899	Chil1	chitinase-like 1	12654	4.65622	25.2152	1.36615e-07	5.21594e-05
ENSMUSG00000054046	MGI:3615275	Klk13	kallikrein related-peptidase 13	626834	4.70172	26.023	3.66312e-05	0.00285969
ENSMUSG00000038633	MGI:1097711	Degs1	delta(4)-desaturase, sphingolipid 1	13244	4.73196	26.5744	9.32239e-08	4.32127e-05
ENSMUSG00000038059	MGI:1917088	Smim3	small integral membrane protein 3	106878	4.88908	29.632	1.91019e-09	4.66756e-06
ENSMUSG00000021696	MGI:1921809	Elovl7	ELOVL family member 7, elongation of long chain fatty acids (yeast)	74559	4.89495	29.7528	3.90386e-09	6.50519e-06
ENSMUSG00000026822	MGI:96757	Lcn2	lipocalin 2	16819	5.16754	35.9405	4.73384e-08	2.75408e-05
ENSMUSG00000056293	MGI:2146102	Gsdmc2	gasdermin C2	331063	5.17926	36.2336	1.081e-09	3.96307e-06
ENSMUSG00000028645	MGI:95755	Slc2a1	solute carrier family 2 (facilitated glucose transporter), member 1	20525	5.23502	37.6616	6.18153e-10	3.77614e-06
ENSMUSG00000026271	MGI:1929509	Gpr35	G protein-coupled receptor 35	64095	5.43528	43.2696	9.3015e-09	1.0331e-05
ENSMUSG00000047884	MGI:1921082	Klk9	kallikrein related-peptidase 9	101533	5.44287	43.4977	1.54732e-07	5.72391e-05
ENSMUSG00000044103	MGI:2449929	Il1f9	interleukin 1 family, member 9	215257	5.46811	44.2655	3.77229e-05	0.00290522
ENSMUSG00000048142	MGI:2447776	Nat8l	N-acetyltransferase 8-like	269642	5.5221	45.9534	1.13532e-09	3.96307e-06
ENSMUSG00000071561	MGI:3696883	Cstdc5	cystatin domain containing 5	100034684	5.77979	54.9401	9.16782e-09	1.0331e-05
ENSMUSG00000021803	MGI:2157782	Cdhr1	cadherin-related family member 1	170677	5.82804	56.8088	7.24318e-06	0.000941421
ENSMUSG00000042157	MGI:1330309	Sprr2i	small proline-rich protein 2I	20763	5.86006	58.0836	3.13016e-06	0.000558287
ENSMUSG00000019564	MGI:1328360	Arid3a	AT rich interactive domain 3A (BRIGHT-like)	13496	5.94692	61.6881	2.04786e-08	1.56373e-05
ENSMUSG00000050092	MGI:1330352	Sprr2b	small proline-rich protein 2B	20756	6.02265	65.0129	8.64875e-07	0.000214545
ENSMUSG00000055030	MGI:1330346	Sprr2e	small proline-rich protein 2E	20759	6.37767	83.1517	2.75818e-05	0.00233205
ENSMUSG00000021263	MGI:1917309	Degs2	delta(4)-desaturase, sphingolipid 2	70059	6.5961	96.7442	1.37291e-09	4.19338e-06
ENSMUSG00000042212	MGI:1330347	Sprr2d	small proline-rich protein 2D	20758	6.94826	123.491	3.56462e-09	6.50519e-06
ENSMUSG00000056054	MGI:88244	S100a8	S100 calcium binding protein A8 (calgranulin A)	20201	7.2194	149.024	1.88406e-07	6.67202e-05
ENSMUSG00000054905	MGI:106196	Stfa3	stefin A3	20863	7.25032	152.252	1.00803e-07	4.32127e-05
ENSMUSG00000017002	MGI:109297	Slpi	secretory leukocyte peptidase inhibitor	20568	7.93296	244.377	3.27774e-11	4.00458e-07
