# Supplementary material for: HPV8 Reverses the Transcriptional Output in Lrig1 Positive Cells to Drive Skin Tumorigenesis
Source: Cancers (Basel). 2022 Mar 25;14(7):1662. doi: 10.3390/cancers14071662 (PMC8997052; doi:10.3390/cancers14071662)
Supplement: Supplementary file 1 [file cancers-14-01662-s001.zip › cancers-1619580-supplementary/Syed, Supplementary Table S2.xlsx]

## Sheet: miRNA prediction by mirdb
Spi1	Cebpb	Ets1	Yy1	Runx1	EP300	MYC	GATA2	JUN	RUNX2
mmu-miR-1946a	mmu-miR-7119-3p	mmu-miR-6951-3p	mmu-let-7c-2-3p	mmu-miR-466d-5p	mmu-miR-12184-5p	mmu-miR-7119-3p	mmu-miR-27b-3p	mmu-miR-325-3p	mmu-miR-6925-5p
mmu-miR-590-3p	mmu-miR-374c-5p	mmu-miR-7116-3p	mmu-let-7b-3p	mmu-miR-466i-5p	mmu-miR-6951-3p	mmu-miR-3094-3p	mmu-miR-27a-3p	mmu-miR-7116-3p	mmu-miR-30d-5p
mmu-miR-155-5p	mmu-miR-21b	mmu-miR-7119-3p	mmu-miR-98-3p	mmu-miR-466k	mmu-miR-7116-3p	mmu-miR-6408	mmu-miR-7025-3p	mmu-miR-3071-3p	mmu-miR-30c-5p
mmu-miR-7030-5p	mmu-miR-369-3p	mmu-miR-6382	mmu-let-7f-1-3p	mmu-miR-466l-5p	mmu-miR-544-5p	mmu-miR-709	mmu-miR-466g	mmu-miR-7115-3p	mmu-miR-30a-5p
mmu-miR-6979-5p	mmu-miR-3112-5p	mmu-miR-206-3p	mmu-let-7a-1-3p	mmu-miR-7116-3p	mmu-miR-7031-3p	mmu-miR-7116-3p	mmu-miR-92b-3p	mmu-miR-202-5p	mmu-miR-30b-5p
mmu-miR-7076-5p	mmu-miR-6967-3p	mmu-miR-6349	mmu-miR-7042-3p	mmu-miR-6951-3p	mmu-miR-669c-3p	mmu-miR-6974-5p	mmu-miR-92a-3p	mmu-miR-6951-3p	mmu-miR-30e-5p
mmu-miR-7075-5p	mmu-miR-294-5p	mmu-miR-1a-3p	mmu-miR-381-3p	mmu-miR-6985-3p	mmu-let-7c-1-3p	mmu-miR-7077-5p	mmu-miR-32-5p	mmu-miR-429-3p	mmu-miR-384-5p
mmu-miR-7243-5p	mmu-miR-292b-5p	mmu-miR-344e-3p	mmu-miR-499-3p	mmu-miR-27b-3p	mmu-miR-421-5p	mmu-miR-6951-3p	mmu-miR-25-3p	mmu-miR-200c-3p	mmu-miR-325-3p
mmu-miR-467a-3p	mmu-miR-155-5p	mmu-miR-344d-3p	mmu-miR-539-3p	mmu-miR-30d-5p	mmu-miR-1192	mmu-miR-6391	mmu-miR-363-3p	mmu-miR-200b-3p	mmu-miR-137-3p
mmu-miR-669b-3p	mmu-miR-7010-3p	mmu-miR-615-5p	mmu-miR-3473g	mmu-miR-30c-5p	mmu-miR-12200-5p	mmu-miR-5098	mmu-miR-7049-3p	mmu-miR-126b-5p	mmu-miR-3473f
mmu-miR-669f-3p	mmu-miR-7041-3p	mmu-miR-410-3p	mmu-miR-669f-3p	mmu-miR-30a-5p	mmu-miR-193a-5p	mmu-miR-6903-5p	mmu-miR-367-3p	mmu-miR-139-5p	mmu-let-7c-1-3p
mmu-miR-92a-2-5p	mmu-miR-191-5p	mmu-miR-672-3p	mmu-miR-669b-3p	mmu-miR-30b-5p	mmu-miR-7a-1-3p	mmu-miR-3970	mmu-miR-6925-3p	mmu-miR-7017-3p	mmu-miR-7578
mmu-let-7f-1-3p	mmu-miR-3058-5p	mmu-miR-7009-5p	mmu-miR-467a-3p	mmu-miR-27a-3p	mmu-miR-495-3p	mmu-miR-7232-5p	mmu-miR-6945-5p	mmu-miR-873b	mmu-miR-3112-5p
mmu-miR-98-3p	mmu-miR-12185-3p	mmu-miR-330-5p	mmu-miR-186-5p	mmu-miR-30e-5p	mmu-miR-672-3p	mmu-miR-3082-3p	mmu-miR-370-5p	mmu-miR-6384	mmu-miR-7092-5p
mmu-let-7a-1-3p	mmu-miR-126b-5p	mmu-miR-208a-3p	mmu-miR-16-1-3p	mmu-miR-384-5p	mmu-miR-6371	mmu-miR-126b-5p	mmu-miR-6951-5p	mmu-miR-693-3p	mmu-miR-539-5p
mmu-let-7b-3p	mmu-miR-669f-3p	mmu-miR-144-3p	mmu-miR-6997-5p	mmu-miR-673-5p	mmu-miR-26b-5p	mmu-miR-551b-5p	mmu-miR-1193-3p	mmu-miR-466o-3p	mmu-miR-297c-3p
mmu-let-7c-2-3p	mmu-miR-467a-3p	mmu-miR-208b-3p	mmu-miR-374b-3p	mmu-miR-3473g	mmu-miR-26a-5p	mmu-miR-6373	mmu-let-7c-1-3p	mmu-miR-501-5p	mmu-miR-297a-3p
mmu-miR-6929-5p	mmu-miR-669b-3p	mmu-miR-883b-5p	mmu-miR-6345	mmu-miR-7119-3p	mmu-miR-7234-5p	mmu-miR-7236-5p	mmu-miR-673-5p	mmu-miR-466m-3p	mmu-miR-135a-5p
	mmu-miR-6963-3p	mmu-miR-326-3p	mmu-miR-6357	mmu-miR-6903-3p	mmu-miR-7231-3p	mmu-miR-290b-5p	mmu-miR-1971	mmu-miR-466b-3p	mmu-miR-467g
	mmu-miR-374b-5p	mmu-miR-338-5p	mmu-miR-7013-3p	mmu-miR-18b-5p	mmu-miR-3070-5p	mmu-miR-148b-5p	mmu-miR-6985-3p	mmu-miR-466c-3p	mmu-miR-466a-3p
	mmu-miR-410-3p	mmu-miR-691	mmu-miR-7053-5p	mmu-miR-18a-5p	mmu-miR-497a-3p	mmu-miR-7068-5p	mmu-miR-1981-5p	mmu-miR-466p-3p	mmu-miR-466d-3p
	mmu-miR-344d-3p	mmu-miR-7680-5p	mmu-miR-568	mmu-miR-338-5p	mmu-miR-686	mmu-miR-6977-5p	mmu-miR-7119-3p	mmu-miR-8118	mmu-miR-297b-3p
	mmu-miR-344e-3p	mmu-miR-29a-5p	mmu-miR-153-5p	mmu-miR-129-5p	mmu-miR-760-5p		mmu-miR-18a-3p	mmu-miR-493-5p	mmu-miR-466e-3p
	mmu-miR-376b-3p	mmu-miR-129-5p	mmu-miR-3092-5p	mmu-miR-7215-5p	mmu-miR-29b-1-5p		mmu-miR-7684-5p	mmu-miR-12200-5p	mmu-miR-135b-5p
	mmu-miR-3067-5p	mmu-miR-669c-3p	mmu-miR-6541	mmu-miR-383-3p	mmu-miR-342-3p		mmu-miR-7069-3p	mmu-miR-1192	mmu-miR-669d-3p
	mmu-miR-7036b-5p	mmu-miR-7678-3p	mmu-miR-7029-5p	mmu-miR-199a-3p	mmu-miR-7046-3p		mmu-miR-6400	mmu-miR-495-3p	mmu-miR-6954-3p
	mmu-miR-152-5p	mmu-miR-378a-5p	mmu-miR-450a-2-3p	mmu-miR-199b-3p	mmu-miR-6961-3p		mmu-miR-7007-5p	mmu-miR-12196-5p	mmu-miR-467e-3p
	mmu-miR-1893	mmu-miR-190a-3p	mmu-miR-7007-5p	mmu-miR-3068-5p	mmu-miR-5133		mmu-miR-3474	mmu-miR-7666-3p	mmu-miR-669l-3p
		mmu-miR-6926-3p	mmu-miR-9b-3p	mmu-miR-340-5p	mmu-miR-101c		mmu-miR-3076-5p	mmu-miR-190b-3p	mmu-miR-467c-3p
		mmu-miR-693-3p	mmu-miR-3069-5p	mmu-miR-703	mmu-miR-12181-5p		mmu-miR-204-3p	mmu-miR-6983-5p	mmu-miR-467b-3p
		mmu-miR-155-5p	mmu-miR-7078-3p	mmu-miR-101a-3p	mmu-miR-30a-3p		mmu-miR-6949-3p	mmu-miR-7078-3p	mmu-miR-669d-2-3p
		mmu-miR-338-3p	mmu-miR-374c-3p	mmu-miR-466l-3p	mmu-miR-30d-3p		mmu-miR-6917-3p	mmu-miR-466l-3p	mmu-miR-669m-3p
		mmu-miR-7081-3p	mmu-miR-6417	mmu-miR-3967	mmu-miR-7084-3p		mmu-miR-7222-5p	mmu-miR-12179-5p	mmu-miR-467d-3p
		mmu-miR-669p-3p	mmu-miR-378c	mmu-miR-466m-3p	mmu-miR-6943-3p		mmu-miR-6914-3p	mmu-miR-7218-5p	mmu-miR-7093-3p
		mmu-miR-429-3p	mmu-miR-467f	mmu-miR-101b-3p	mmu-miR-132-3p		mmu-miR-374b-3p	mmu-miR-1929-5p	mmu-miR-205-5p
		mmu-miR-7050-3p	mmu-miR-1892	mmu-miR-466p-3p	mmu-miR-212-3p		mmu-miR-6932-5p	mmu-miR-1b-5p	mmu-miR-7216-3p
		mmu-miR-200c-3p	mmu-miR-467e-3p	mmu-miR-466b-3p	mmu-miR-6934-3p		mmu-miR-671-5p	mmu-miR-3112-3p	mmu-miR-7215-5p
		mmu-miR-200b-3p	mmu-miR-669l-3p	mmu-miR-466c-3p	mmu-miR-669h-5p		mmu-miR-338-5p	mmu-miR-6967-3p	mmu-miR-217-5p
		mmu-miR-297c-3p	mmu-let-7f-2-3p	mmu-miR-684	mmu-miR-30e-3p		mmu-miR-6933-5p	mmu-miR-7050-3p	mmu-miR-290b-5p
		mmu-miR-297a-3p	mmu-miR-378a-3p	mmu-miR-130a-5p	mmu-miR-669e-5p		mmu-miR-711	mmu-miR-7069-5p	mmu-miR-7073-5p
		mmu-miR-467g	mmu-miR-467c-3p	mmu-miR-1982-5p	mmu-miR-6935-3p		mmu-miR-7221-5p	mmu-miR-6928-3p	mmu-miR-7002-3p
		mmu-miR-377-3p	mmu-miR-467b-3p	mmu-miR-466o-3p	mmu-miR-7092-3p		mmu-miR-6896-5p	mmu-miR-12201-5p	mmu-miR-6942-3p
		mmu-miR-466a-3p	mmu-miR-340-5p	mmu-miR-290b-5p	mmu-miR-369-3p		mmu-miR-3470a	mmu-miR-374c-5p	mmu-miR-218-5p
		mmu-miR-27b-5p	mmu-miR-669d-2-3p	mmu-miR-12181-3p	mmu-miR-135a-1-3p		mmu-miR-128-3p	mmu-miR-7082-3p	mmu-miR-694
		mmu-miR-466d-3p	mmu-miR-669m-3p	mmu-miR-7230-3p	mmu-miR-33-3p		mmu-miR-7116-3p	mmu-miR-452-3p	mmu-miR-6946-5p
		mmu-miR-297b-3p	mmu-miR-467d-3p	mmu-miR-7234-5p	mmu-miR-429-5p		mmu-miR-6969-5p	mmu-miR-6481	mmu-miR-7119-3p
		mmu-miR-466e-3p	mmu-miR-3105-5p	mmu-miR-7073-5p	mmu-miR-551b-5p		mmu-miR-7679-5p	mmu-miR-8094	mmu-miR-6972-3p
		mmu-miR-7684-5p	mmu-miR-5625-3p	mmu-miR-3094-3p	mmu-miR-1258-3p		mmu-miR-3084-3p	mmu-miR-6516-5p	mmu-miR-152-3p
		mmu-miR-669d-3p	mmu-miR-466g	mmu-miR-5101	mmu-miR-7017-5p		mmu-miR-7052-3p	mmu-miR-7048-3p	mmu-miR-148a-3p
		mmu-miR-3089-5p	mmu-miR-6979-5p	mmu-miR-7013-3p	mmu-miR-6344		mmu-miR-493-5p	mmu-miR-6898-3p	mmu-miR-148b-3p
		mmu-miR-6996-5p	mmu-miR-7674-3p	mmu-miR-675-5p	mmu-miR-6938-3p		mmu-miR-871-3p	mmu-miR-3095-3p	mmu-miR-6969-3p
		mmu-miR-193a-3p	mmu-miR-7231-5p	mmu-miR-7236-5p	mmu-miR-877-3p		mmu-miR-6951-3p	mmu-miR-6951-5p	mmu-miR-3094-3p
		mmu-miR-193b-3p	mmu-miR-7022-5p	mmu-miR-7243-5p	mmu-miR-195a-3p		mmu-let-7a-2-3p	mmu-miR-1905	mmu-miR-712-5p
		mmu-miR-204-3p	mmu-miR-7116-3p	mmu-miR-195a-3p	mmu-miR-5616-5p		mmu-miR-6539	mmu-miR-667-3p	mmu-miR-466i-3p
		mmu-miR-7210-3p	mmu-miR-338-5p	mmu-miR-6954-3p	mmu-miR-3059-5p		mmu-miR-219b-5p	mmu-miR-6968-5p	mmu-miR-664-3p
		mmu-miR-467e-3p	mmu-miR-3084-3p	mmu-miR-7026-5p	mmu-miR-873b		mmu-miR-335-5p	mmu-miR-7077-3p	mmu-miR-466l-3p
		mmu-miR-669l-3p	mmu-miR-3110-5p	mmu-miR-7000-3p	mmu-miR-6959-3p		mmu-miR-7656-3p	mmu-miR-148a-5p	mmu-miR-7081-3p
		mmu-miR-467c-3p	mmu-miR-3082-5p	mmu-miR-8120	mmu-miR-6925-5p		mmu-miR-409-3p	mmu-miR-148b-5p	mmu-miR-5615-5p
		mmu-miR-467b-3p	mmu-miR-1942	mmu-miR-6946-3p	mmu-miR-3063-3p		mmu-miR-1231-5p	mmu-miR-7233-5p	mmu-miR-3075-3p
		mmu-miR-669d-2-3p	mmu-miR-6951-3p	mmu-miR-450b-5p	mmu-miR-6905-3p		mmu-miR-126b-5p	mmu-miR-3095-5p	mmu-miR-30a-3p
		mmu-miR-669m-3p	mmu-miR-6907-5p	mmu-miR-144-3p	mmu-miR-7020-5p		mmu-miR-429-3p		mmu-miR-30d-3p
		mmu-miR-467d-3p	mmu-miR-142a-5p	mmu-miR-7075-3p	mmu-miR-142b		mmu-miR-200c-3p		mmu-miR-743a-5p
		mmu-miR-6999-3p	mmu-let-7c-1-3p	mmu-miR-669c-3p	mmu-miR-7661-5p		mmu-miR-200b-3p		mmu-miR-871-5p
		mmu-miR-6387	mmu-miR-3547-3p	mmu-miR-466j	mmu-miR-6976-5p		mmu-miR-12202-3p		mmu-miR-153-3p
		mmu-miR-5101	mmu-miR-466q	mmu-miR-1187	mmu-miR-7665-5p		mmu-miR-758-5p		mmu-miR-7044-3p
		mmu-miR-12203-3p	mmu-miR-27b-5p	mmu-miR-7006-3p	mmu-miR-6954-5p		mmu-miR-6961-5p		mmu-miR-30e-3p
		mmu-miR-6344	mmu-miR-7002-3p	mmu-miR-466m-5p	mmu-miR-1948-3p		mmu-miR-7001-5p		mmu-miR-376c-3p
		mmu-miR-421-3p	mmu-miR-7008-3p	mmu-miR-669m-5p	mmu-miR-486a-3p		mmu-miR-3073a-3p		mmu-miR-7118-5p
		mmu-miR-3618-5p	mmu-miR-6938-3p	mmu-miR-1966-3p	mmu-miR-326-5p		mmu-miR-346-3p		mmu-miR-770-5p
		mmu-miR-199b-5p	mmu-miR-218-5p	mmu-miR-466p-5p	mmu-miR-486b-3p		mmu-miR-3072-3p		mmu-miR-7210-3p
		mmu-miR-199a-5p	mmu-miR-384-3p	mmu-miR-466a-5p	mmu-miR-191-3p		mmu-miR-5710		mmu-miR-485-5p
		mmu-miR-499-5p	mmu-miR-344e-3p	mmu-miR-6541	mmu-miR-676-5p		mmu-miR-5619-5p		mmu-miR-1962
		mmu-miR-1224-3p	mmu-miR-449a-5p	mmu-miR-6918-3p	mmu-miR-374c-5p		mmu-miR-378d		mmu-miR-19b-1-5p
		mmu-miR-450b-5p	mmu-miR-344d-3p	mmu-miR-6946-5p	mmu-miR-1912-3p		mmu-miR-496a-3p		mmu-miR-7665-5p
		mmu-miR-742-5p	mmu-miR-34a-5p	mmu-miR-12178-3p	mmu-miR-7002-5p		mmu-miR-6912-5p		mmu-miR-338-3p
		mmu-miR-124-3p	mmu-miR-410-3p	mmu-miR-7221-5p	mmu-miR-466g		mmu-miR-6899-5p		mmu-miR-3473g
		mmu-miR-125b-5p	mmu-miR-7019-5p	mmu-miR-6971-5p	mmu-let-7f-2-3p		mmu-miR-7028-3p		mmu-miR-290b-3p
		mmu-miR-3074-2-3p	mmu-miR-1198-5p	mmu-miR-692	mmu-miR-590-3p		mmu-miR-6354		mmu-miR-19b-2-5p
		mmu-miR-5624-3p	mmu-miR-674-3p	mmu-miR-8115	mmu-miR-335-3p				mmu-miR-3083b-5p
		mmu-miR-7045-3p	mmu-miR-7003-3p	mmu-miR-7014-3p	mmu-miR-669a-3-3p				mmu-miR-6976-5p
		mmu-miR-694	mmu-miR-448-5p	mmu-miR-130b-5p	mmu-miR-669o-3p				mmu-miR-322-3p
		mmu-miR-6540-5p	mmu-miR-6920-3p	mmu-miR-1249-5p	mmu-miR-22-3p				mmu-miR-3083b-3p
		mmu-miR-139-5p	mmu-miR-18b-3p	mmu-miR-7081-5p	mmu-miR-669a-3p				mmu-miR-6916-5p
		mmu-miR-6965-3p	mmu-miR-6943-3p	mmu-miR-344e-5p	mmu-miR-8092				mmu-miR-6942-5p
		mmu-miR-6937-5p	mmu-miR-744-3p	mmu-miR-466e-5p	mmu-miR-216a-3p				mmu-miR-1188-5p
		mmu-miR-381-3p	mmu-miR-344h-3p	mmu-miR-344h-5p	mmu-miR-7025-3p				mmu-miR-7008-3p
		mmu-miR-6367	mmu-miR-7660-3p	mmu-miR-7026-3p	mmu-miR-378d				mmu-miR-3065-5p
		mmu-miR-351-5p	mmu-miR-34b-5p	mmu-miR-7065-3p	mmu-miR-5709-3p				mmu-miR-129b-5p
		mmu-miR-539-3p	mmu-miR-449b	mmu-miR-181a-5p	mmu-miR-770-5p				mmu-miR-3154
		mmu-miR-6394	mmu-miR-668-5p	mmu-miR-181d-5p	mmu-miR-129b-5p				mmu-miR-7116-3p
		mmu-miR-125a-5p	mmu-miR-467h	mmu-miR-5110	mmu-miR-466f-5p				mmu-miR-338-5p
		mmu-miR-466l-3p	mmu-miR-467e-5p	mmu-miR-181c-5p	mmu-miR-767				mmu-miR-669f-3p
		mmu-miR-33-5p	mmu-miR-449c-5p	mmu-miR-6944-3p	mmu-miR-466p-3p				mmu-miR-669b-3p
		mmu-miR-6935-5p	mmu-miR-34c-5p	mmu-miR-3093-5p	mmu-miR-466b-3p				mmu-miR-1249-5p
		mmu-miR-6904-3p	mmu-miR-7026-3p	mmu-miR-181b-5p	mmu-miR-7214-5p				mmu-miR-93-3p
		mmu-miR-7008-5p	mmu-miR-6965-3p	mmu-miR-194-5p	mmu-miR-466c-3p				mmu-miR-467a-3p
		mmu-miR-6922-5p	mmu-miR-7660-5p	mmu-miR-3101-5p	mmu-miR-217-5p				mmu-miR-582-5p
		mmu-miR-7675-3p	mmu-miR-501-3p	mmu-miR-7074-3p	mmu-miR-5615-3p				mmu-miR-3078-5p
		mmu-miR-6985-5p	mmu-miR-500-3p	mmu-miR-539-5p	mmu-miR-222-5p				mmu-miR-706
		mmu-miR-365-3p	mmu-miR-551b-5p	mmu-miR-6937-5p	mmu-miR-684				mmu-miR-5104b-5p
		mmu-miR-181a-5p	mmu-miR-770-5p	mmu-miR-669p-3p	mmu-miR-6923-5p				mmu-miR-6951-3p
		mmu-miR-7057-5p	mmu-miR-219a-2-3p	mmu-miR-3473h-5p	mmu-miR-470-3p				mmu-miR-129-2-3p
		mmu-miR-8119	mmu-miR-7219-5p	mmu-miR-466h-5p	mmu-miR-21b				mmu-miR-129-1-3p
		mmu-miR-181d-5p	mmu-miR-7650-3p	mmu-miR-693-3p	mmu-miR-6927-5p				mmu-miR-3470a
		mmu-miR-7672-5p	mmu-let-7a-2-3p	mmu-miR-6971-3p	mmu-miR-7070-5p				mmu-miR-16-1-3p
		mmu-miR-8113	mmu-miR-672-3p	mmu-miR-6947-3p	mmu-miR-5627-5p				mmu-miR-7091-3p
		mmu-miR-181c-5p	mmu-miR-7231-3p	mmu-miR-207	mmu-miR-7061-3p				mmu-miR-466n-3p
		mmu-miR-6986-3p	mmu-miR-686	mmu-miR-1958	mmu-miR-3475-3p				mmu-miR-497a-3p
		mmu-miR-7012-5p	mmu-miR-1936	mmu-miR-144-5p	mmu-miR-7094b-2-5p				mmu-miR-7049-5p
		mmu-miR-181b-5p	mmu-miR-6390	mmu-miR-3094-5p	mmu-miR-138-2-3p				mmu-miR-7024-5p
		mmu-miR-7658-3p	mmu-miR-291b-5p	mmu-miR-876-5p	mmu-miR-6996-5p				mmu-miR-448-3p
		mmu-miR-9-5p	mmu-miR-6401	mmu-miR-6953-3p	mmu-miR-3473f				mmu-miR-6941-5p
		mmu-miR-6944-5p	mmu-miR-291a-5p	mmu-miR-6990-3p					mmu-miR-7023-5p
		mmu-miR-7086-5p	mmu-miR-879-5p	mmu-miR-382-3p					mmu-miR-7094-1-5p
		mmu-miR-1928	mmu-miR-8107	mmu-miR-7053-5p					mmu-miR-7119-5p
		mmu-miR-7231-3p	mmu-miR-7090-3p	mmu-miR-6537-5p					mmu-miR-7042-5p
		mmu-miR-378d	mmu-miR-12185-5p	mmu-miR-206-5p					mmu-miR-8092
		mmu-miR-686	mmu-miR-664-3p	mmu-miR-6387					mmu-miR-7012-3p
		mmu-miR-759		mmu-miR-7093-3p					mmu-miR-20b-3p
		mmu-miR-152-3p		mmu-miR-129b-5p					mmu-miR-7047-3p
		mmu-miR-7019-5p		mmu-miR-3618-3p					mmu-miR-6967-3p
		mmu-miR-148a-3p		mmu-miR-7044-3p					mmu-miR-106a-3p
		mmu-miR-6907-5p		mmu-miR-466g					mmu-miR-17-3p
		mmu-miR-148b-3p		mmu-miR-378c					mmu-miR-201-3p
		mmu-miR-6958-3p		mmu-miR-7674-5p					mmu-miR-296-3p
		mmu-miR-7014-3p		mmu-miR-378a-3p					mmu-miR-23a-3p
		mmu-miR-5616-5p		mmu-miR-1955-3p					mmu-miR-23b-3p
		mmu-miR-101c		mmu-miR-466f-3p					mmu-miR-302a-5p
		mmu-miR-3059-5p		mmu-miR-6935-3p					mmu-miR-669b-5p
		mmu-miR-130b-5p		mmu-miR-7092-3p					mmu-miR-6995-5p
		mmu-miR-709		mmu-miR-1b-5p					mmu-miR-1928
		mmu-miR-7234-5p		mmu-miR-297c-3p					mmu-miR-6335
		mmu-miR-383-3p		mmu-miR-297a-3p					mmu-miR-221-3p
		mmu-miR-382-3p		mmu-miR-467g					mmu-miR-7041-5p
		mmu-miR-7034-3p		mmu-miR-5125					mmu-miR-466f-5p
		mmu-miR-1192		mmu-miR-3084-5p					mmu-miR-222-3p
		mmu-miR-12200-5p		mmu-miR-466a-3p					mmu-miR-19b-3p
		mmu-miR-6993-5p		mmu-miR-466d-3p					mmu-miR-19a-3p
		mmu-miR-6943-3p		mmu-miR-297b-3p					mmu-miR-124-3p
		mmu-miR-495-3p		mmu-miR-6961-5p					mmu-miR-12184-5p
		mmu-miR-705		mmu-miR-3065-5p					mmu-miR-302d-5p
		mmu-miR-5615-3p		mmu-miR-466e-3p					mmu-miR-302b-5p
		mmu-miR-7213-3p		mmu-miR-7054-5p					mmu-miR-302c-5p
		mmu-miR-331-3p		mmu-miR-190b-3p					mmu-miR-3057-3p
		mmu-miR-466n-3p		mmu-miR-669d-3p					mmu-miR-7042-3p
		mmu-miR-702-3p							mmu-miR-6984-3p
		mmu-miR-1843a-3p							mmu-miR-130c
		mmu-miR-12184-5p							mmu-miR-721
		mmu-miR-3094-3p							mmu-miR-301b-3p
		mmu-miR-1953							mmu-miR-668-5p
		mmu-miR-337-3p							mmu-miR-467h
		mmu-miR-145a-5p							mmu-miR-6923-5p
		mmu-miR-145b							mmu-miR-6389
		mmu-miR-5622-3p							mmu-miR-5125
		mmu-miR-3064-3p							mmu-miR-467e-5p
		mmu-miR-7210-5p							mmu-miR-6916-3p
		mmu-miR-532-3p							mmu-miR-130a-3p
		mmu-miR-23b-5p							mmu-miR-6341
		mmu-miR-101a-3p							mmu-miR-301a-3p
		mmu-miR-203-5p							mmu-miR-130b-3p
		mmu-miR-30a-3p							mmu-miR-466o-3p
		mmu-miR-30d-3p							mmu-miR-466m-3p
		mmu-miR-1896							mmu-miR-7037-5p
		mmu-miR-30e-3p							mmu-miR-8118
		mmu-miR-7009-3p							mmu-miR-1190
		mmu-miR-7026-5p							mmu-miR-1968-3p
		mmu-miR-290b-3p							mmu-miR-7a-1-3p
		mmu-miR-3075-3p							mmu-miR-12201-3p
		mmu-miR-12185-3p							mmu-miR-7064-5p
		mmu-miR-3058-5p							mmu-miR-590-3p
		mmu-miR-6348							mmu-miR-1968-5p
		mmu-miR-9769-5p							mmu-miR-195a-3p
		mmu-miR-7032-3p							mmu-miR-717
		mmu-miR-12200-3p							mmu-miR-452-5p
		mmu-miR-7078-3p							mmu-miR-32-3p
		mmu-miR-6959-5p							mmu-miR-7653-5p
		mmu-miR-6896-3p							mmu-miR-204-5p
		mmu-miR-6903-5p							mmu-miR-6984-5p
		mmu-miR-1194							mmu-miR-7670-3p
		mmu-miR-302d-5p							mmu-miR-6991-5p
		mmu-miR-302b-5p							mmu-miR-12190-3p
		mmu-miR-302c-5p							mmu-miR-211-5p
		mmu-miR-3083b-3p							mmu-miR-7652-3p
		mmu-miR-12202-3p							mmu-miR-3088-3p
		mmu-miR-6952-3p							mmu-miR-7688-3p
		mmu-miR-5104
		mmu-miR-12188-5p
		mmu-miR-12205-3p
		mmu-miR-1306-5p
		mmu-miR-6974-3p
		mmu-miR-6537-5p
		mmu-miR-344g-3p
		mmu-miR-10a-3p
		mmu-miR-6971-3p
		mmu-miR-6947-3p
		mmu-miR-7689-3p

## Sheet: Overlapping miRNAs
Supplementary Table S2: List of predicted miRNAs targeting transcription factors using mirdb.
Transcription factors	elements	miRNA targets
EP300, ETS1, GATA2, JUN, MYC, RUNX1, RUNX2, YY1	2	mmu-miR-6951-3p, mmu-miR-7116-3p
CEBpB, ETS1, GATA2, MYC, RUNX1, RUNX2	1	mmu-miR-7119-3p
ETS1, GATA2, RUNX1, RUNX2, YY1	1	mmu-miR-338-5p
ETS1, JUN, RUNX1, RUNX2	1	mmu-miR-466l-3p
EP300, GATA2, RUNX2, YY1	1	mmu-let-7c-1-3p
ETS1, MYC, RUNX1, RUNX2	1	mmu-miR-3094-3p
CEBpB, RUNX2, SPi1, YY1	3	mmu-miR-467a-3p, mmu-miR-669f-3p, mmu-miR-669b-3p
CEBpB, GATA2, JUN, MYC	1	mmu-miR-126b-5p
EP300, GATA2, RUNX1, YY1	1	mmu-miR-466g
JUN, RUNX1, RUNX2	2	mmu-miR-466o-3p, mmu-miR-466m-3p
CEBpB, JUN, RUNX2	1	mmu-miR-6967-3p
MYC, RUNX1, RUNX2	1	mmu-miR-290b-5p
EP300, RUNX1, RUNX2	2	mmu-miR-129b-5p, mmu-miR-195a-3p
EP300, RUNX2, YY1	1	mmu-miR-770-5p
EP300, ETS1, RUNX2	4	mmu-miR-12184-5p, mmu-miR-30d-3p, mmu-miR-30a-3p, mmu-miR-30e-3p
EP300, RUNX2, SPi1	1	mmu-miR-590-3p
RUNX1, RUNX2, YY1	1	mmu-miR-3473g
ETS1, RUNX1, RUNX2	8	mmu-miR-297c-3p, mmu-miR-466e-3p, mmu-miR-466a-3p, mmu-miR-466d-3p, mmu-miR-467g, mmu-miR-297b-3p, mmu-miR-297a-3p, mmu-miR-669d-3p
ETS1, RUNX2, YY1	7	mmu-miR-669d-2-3p, mmu-miR-467b-3p, mmu-miR-669m-3p, mmu-miR-669l-3p, mmu-miR-467d-3p, mmu-miR-467c-3p, mmu-miR-467e-3p
ETS1, GATA2, JUN	3	mmu-miR-200c-3p, mmu-miR-200b-3p, mmu-miR-429-3p
EP300, JUN, RUNX1	3	mmu-miR-466b-3p, mmu-miR-466p-3p, mmu-miR-466c-3p
EP300, ETS1, JUN	3	mmu-miR-12200-5p, mmu-miR-495-3p, mmu-miR-1192
CEBpB, EP300, JUN	1	mmu-miR-374c-5p
ETS1, JUN, RUNX1	1	mmu-miR-693-3p
ETS1, JUN, YY1	1	mmu-miR-7078-3p
EP300, ETS1, GATA2	1	mmu-miR-378d
EP300, MYC, YY1	1	mmu-miR-551b-5p
EP300, ETS1, RUNX1	2	mmu-miR-7234-5p, mmu-miR-669c-3p
EP300, ETS1, YY1	4	mmu-miR-672-3p, mmu-miR-6943-3p, mmu-miR-7231-3p, mmu-miR-686
CEBpB, ETS1, YY1	3	mmu-miR-344d-3p, mmu-miR-410-3p, mmu-miR-344e-3p
CEBpB, ETS1, SPi1	1	mmu-miR-155-5p
JUN, RUNX2	2	mmu-miR-325-3p, mmu-miR-8118
GATA2, RUNX2	1	mmu-miR-3470a
EP300, RUNX2	10	mmu-miR-217-5p, mmu-miR-6923-5p, mmu-miR-8092, mmu-miR-7665-5p, mmu-miR-7a-1-3p, mmu-miR-6925-5p, mmu-miR-3473f, mmu-miR-466f-5p, mmu-miR-6976-5p, mmu-miR-497a-3p
RUNX1, RUNX2	16	mmu-miR-539-5p, mmu-miR-1249-5p, mmu-miR-7073-5p, mmu-miR-6946-5p, mmu-miR-30a-5p, mmu-miR-30d-5p, mmu-miR-30c-5p, mmu-miR-6954-3p, mmu-miR-30e-5p, mmu-miR-5125, mmu-miR-30b-5p, mmu-miR-7044-3p, mmu-miR-3065-5p, mmu-miR-7215-5p, mmu-miR-384-5p, mmu-miR-7093-3p
RUNX2, YY1	9	mmu-miR-16-1-3p, mmu-miR-467h, mmu-miR-467e-5p, mmu-miR-7042-3p, mmu-miR-218-5p, mmu-miR-668-5p, mmu-miR-7002-3p, mmu-miR-7008-3p, mmu-miR-664-3p
ETS1, RUNX2	16	mmu-miR-1928, mmu-miR-290b-3p, mmu-miR-148a-3p, mmu-miR-302d-5p, mmu-miR-302b-5p, mmu-miR-7210-3p, mmu-miR-7081-3p, mmu-miR-338-3p, mmu-miR-466n-3p, mmu-miR-124-3p, mmu-miR-3083b-3p, mmu-miR-148b-3p, mmu-miR-302c-5p, mmu-miR-152-3p, mmu-miR-3075-3p, mmu-miR-694
CEBpB, RUNX2	1	mmu-miR-3112-5p
GATA2, JUN	2	mmu-miR-493-5p, mmu-miR-6951-5p
JUN, MYC	1	mmu-miR-148b-5p
EP300, JUN	1	mmu-miR-873b
JUN, RUNX1	2	mmu-miR-1b-5p, mmu-miR-190b-3p
ETS1, JUN	2	mmu-miR-139-5p, mmu-miR-7050-3p
EP300, GATA2	1	mmu-miR-7025-3p
GATA2, RUNX1	6	mmu-miR-673-5p, mmu-miR-7221-5p, mmu-miR-27b-3p, mmu-miR-6961-5p, mmu-miR-27a-3p, mmu-miR-6985-3p
GATA2, YY1	4	mmu-miR-3084-3p, mmu-let-7a-2-3p, mmu-miR-374b-3p, mmu-miR-7007-5p
ETS1, GATA2	3	mmu-miR-12202-3p, mmu-miR-204-3p, mmu-miR-7684-5p
MYC, RUNX1	1	mmu-miR-7236-5p
ETS1, MYC	2	mmu-miR-709, mmu-miR-6903-5p
EP300, RUNX1	3	mmu-miR-6935-3p, mmu-miR-684, mmu-miR-7092-3p
EP300, YY1	2	mmu-let-7f-2-3p, mmu-miR-6938-3p
EP300, ETS1	6	mmu-miR-3059-5p, mmu-miR-6344, mmu-miR-6996-5p, mmu-miR-5616-5p, mmu-miR-101c, mmu-miR-5615-3p
CEBpB, EP300	2	mmu-miR-21b, mmu-miR-369-3p
RUNX1, YY1	7	mmu-miR-7026-3p, mmu-miR-378c, mmu-miR-7013-3p, mmu-miR-7053-5p, mmu-miR-6541, mmu-miR-340-5p, mmu-miR-378a-3p
ETS1, RUNX1	20	mmu-miR-181a-5p, mmu-miR-383-3p, mmu-miR-5101, mmu-miR-6937-5p, mmu-miR-7026-5p, mmu-miR-129-5p, mmu-miR-7014-3p, mmu-miR-669p-3p, mmu-miR-6387, mmu-miR-450b-5p, mmu-miR-382-3p, mmu-miR-181d-5p, mmu-miR-6537-5p, mmu-miR-181c-5p, mmu-miR-144-3p, mmu-miR-101a-3p, mmu-miR-130b-5p, mmu-miR-181b-5p, mmu-miR-6947-3p, mmu-miR-6971-3p
RUNX1, SPi1	1	mmu-miR-7243-5p
ETS1, YY1	6	mmu-miR-539-3p, mmu-miR-27b-5p, mmu-miR-6965-3p, mmu-miR-381-3p, mmu-miR-7019-5p, mmu-miR-6907-5p
SPi1, YY1	6	mmu-miR-6979-5p, mmu-let-7c-2-3p, mmu-let-7b-3p, mmu-let-7a-1-3p, mmu-miR-98-3p, mmu-let-7f-1-3p
CEBpB, ETS1	2	mmu-miR-3058-5p, mmu-miR-12185-3p
